# Supplementary material for: Comparative proteomic analysis of Tibetan pig spermatozoa at high and low altitudes
Source: BMC Genomics. 2019 Jul 10;20:569. doi: 10.1186/s12864-019-5873-0 (PMC6617692; doi:10.1186/s12864-019-5873-0)
Supplement: Supplementary file 1 — Table S1. Details of the DEPs. (XLSX 26 kb) [file 12864_2019_5873_MOESM1_ESM.xlsx]

## Sheet: Sheet1
Table S1 Details of the DEPs
Accession	Description	Score	Coverage	# Proteins	# Unique Peptides	# Peptides	# PSMs	HT/LT	129/130	# AAs	MW [kDa]	calc. pI		mouse ID	Mouse description	Name	Regulated-Stage
F1RWE4	Uncharacterized protein OS=Sus scrofa PE=1 SV=2 - [F1RWE4_PIG]	4.06398	10.3	1	2	3	4	3.94056	0.253771	165	18.7724	8.63135		Q9CPX3	LYZL1_MOUSE Lysozyme-like protein 1 OS=Mus musculus GN=Lyzl1 PE=1 SV=1	LYZL1	up
I3L847	Uncharacterized protein OS=Sus scrofa GN=IQCF1 PE=4 SV=1 - [I3L847_PIG]	0	14.01	1	1	6	7	3.80448	0.262848	207	24.4152	10.4624		Q9D9K8	IQCF1_MOUSE IQ domain-containing protein F1 OS=Mus musculus GN=Iqcf1 PE=1	IQCF1	up
F1RQZ0	Uncharacterized protein OS=Sus scrofa GN=GRN PE=1 SV=1 - [F1RQZ0_PIG]	4.20415	6.52	1	1	6	9	3.69487	0.270646	583	62.9078	7.25439		P28798	GRN_MOUSE Granulins OS=Mus musculus GN=Grn PE=1 SV=2	GRN	up
F1RKM6	Uncharacterized protein OS=Sus scrofa GN=ZNF608 PE=4 SV=2 - [F1RKM6_PIG]	1.79229	10.38	1	1	26	36	2.65977	0.375972	1512	161.749	8.82178		Q56A10	ZN608_MOUSE Zinc finger protein 608 OS=Mus musculus GN=Znf608 PE=1 SV=1	ZN608(ZFP608)	up
F1STB2	Uncharacterized protein OS=Sus scrofa GN=HINT2 PE=1 SV=1 - [F1STB2_PIG]	3.74886	19.63	1	2	3	4	2.12955	0.469583	163	17.3693	9.20264		Q9D0S9	HINT2_MOUSE Histidine triad nucleotide-binding protein 2, mitochondrial OS=Mus	HINT2	up
F1SMF9	Uncharacterized protein OS=Sus scrofa GN=ATP5H PE=1 SV=1 - [F1SMF9_PIG]	1.90923	18.13	1	1	4	9	3.15307	0.317151	160	18.3625	5.2749		Q9DCX2	ATP5H_MOUSE ATP synthase subunit d, mitochondrial OS=Mus musculus GN=Atp5h	ATP5H	up
Q29307	ATPase inhibitor, mitochondrial OS=Sus scrofa GN=ATPIF1 PE=3 SV=2 - [ATIF1_PIG]	10.721	41.67	1	2	8	18	3.04767	0.32812	108	12.1762	9.34912		O35143	ATIF1_MOUSE ATPase inhibitor, mitochondrial OS=Mus musculus GN=Atpif1 PE=1	ATIF1(ATPIF1)	up
P00571	Adenylate kinase isoenzyme 1 OS=Sus scrofa GN=AK1 PE=1 SV=1 - [KAD1_PIG]	2.12157	36.08	1	5	11	21	2.39921	0.416804	194	21.6253	8.30908		Q9R0Y5	KAD1_MOUSE Adenylate kinase isoenzyme 1 OS=Mus musculus GN=Ak1 PE=1 SV=1	KAD1(AK1)	up
F1SE26	Uncharacterized protein OS=Sus scrofa GN=VDAC1P5 PE=4 SV=2 - [F1SE26_PIG]	2.36014	17.67	3	1	8	11	2.06602	0.484022	283	30.5844	8.66064		Q60931	VDAC3_MOUSE Voltage-dependent anion-selective channel protein 3 OS=Mus musculus	VDAC3	up
F1RPA7	Uncharacterized protein OS=Sus scrofa GN=GP2 PE=1 SV=2 - [F1RPA7_PIG]	11.403	13.52	1	5	8	16	3.14123	0.318347	540	58.8134	5.16064		Q9D733	GP2_MOUSE Pancreatic secretory granule membrane major glycoprotein GP2	GP2	up
F1SIN0	Uncharacterized protein OS=Sus scrofa GN=GCNT1 PE=4 SV=1 - [F1SIN0_PIG]	3.7818	7.24	1	1	4	4	0.0449239	22.2599	428	49.9774	8.17725		Q09324	GCNT1_MOUSE Beta-1,3-galactosyl-O-glycosyl-glycoprotein beta-1,6-N-acetylglucosaminyltransferase	GCNT1	down
F1SMN1	Uncharacterized protein OS=Sus scrofa GN=CALU PE=1 SV=2 - [F1SMN1_PIG]	6.87336	34.28	1	6	18	32	2.91968	0.342503	318	37.4018	4.66553		O35887	CALU_MOUSE Calumenin OS=Mus musculus GN=Calu PE=1 SV=1	CALU	up
F1RIG4	Uncharacterized protein OS=Sus scrofa GN=CLSTN1 PE=4 SV=2 - [F1RIG4_PIG]	6.04124	9.56	3	3	13	20	0.431936	2.31516	931	104.129	4.90674		Q9EPL2	CSTN1_MOUSE Calsyntenin-1 OS=Mus musculus GN=Clstn1 PE=1 SV=1	CSTN1(CLSTN1)	down
F1S9A4	Uncharacterized protein OS=Sus scrofa GN=NUCB2 PE=1 SV=1 - [F1S9A4_PIG]	12.2094	24.82	1	6	19	37	2.09863	0.476501	419	49.9912	5.18604		P81117	NUCB2_MOUSE Nucleobindin-2 OS=Mus musculus GN=Nucb2 PE=1 SV=2	NUCB2(NUCB2)	up
F1S031	NADH dehydrogenase [ubiquinone] iron-sulfur protein 6, mitochondrial OS=Sus scrofa GN=NDUFS6 PE=1 SV=1 - [F1S031_PIG]	3.23426	28.46	1	1	4	5	2.88072	0.347135	123	13.3206	8.51416		P52503	NDUS6_MOUSE NADH dehydrogenase [ubiquinone] iron-sulfur protein 6, mitochondrial	NDUS6(NDUFS6)	up
F1SA62	Uncharacterized protein OS=Sus scrofa GN=NDUFA7 PE=1 SV=1 - [F1SA62_PIG]	0	9.92	1	1	3	4	2.45993	0.406515	121	13.5172	10.2866		Q9Z1P6	NDUA7_MOUSE NADH dehydrogenase [ubiquinone] 1 alpha subcomplex subunit 7	NDUA7(NDUFA7)	up
F1RGE3	NADH dehydrogenase [ubiquinone] 1 alpha subcomplex subunit 2 OS=Sus scrofa GN=NDUFA2 PE=4 SV=1 - [F1RGE3_PIG]	1.91736	28.28	2	1	4	4	2.08836	0.478845	99	11.0749	9.90576		Q9CQ75	NDUA2_MOUSE NADH dehydrogenase [ubiquinone] 1 alpha subcomplex subunit 2	NDUA2(NDUFA2)	up
F1SLQ3	Uncharacterized protein OS=Sus scrofa PE=1 SV=2 - [F1SLQ3_PIG]	5.28522	26.12	2	1	6	13	2.69775	0.370679	134	15.5419	9.72998		E9QPX3	E9QPX3_MOUSE NADH dehydrogenase [ubiquinone] iron-sulfur protein 4, mitochondrial	NDUFS4	up
I3LC15	Uncharacterized protein OS=Sus scrofa GN=LOC100515049 PE=3 SV=2 - [I3LC15_PIG]	0	7.45	1	1	9	9	2.7487	0.363809	752	87.4579	6.04932		D0G895	ACE3_MOUSE Angiotensin-converting enzyme-like protein Ace3 OS=Mus musculus	ACE3	up
F1RN03	Uncharacterized protein OS=Sus scrofa PE=4 SV=1 - [F1RN03_PIG]	1.8415	12.3	1	3	20	24	2.57507	0.388338	1276	141.002	9.61279		E9QAF0	SPT31_MOUSE Spermatogenesis-associated protein 31 OS=Mus musculus GN=Spata31	SPT31(SPATA31)	up
D5K8A4	Spermatogenesis associated 3 OS=Sus scrofa GN=SPATA3 PE=2 SV=1 - [D5K8A4_PIG]	1.7012	13.88	1	1	4	6	2.48411	0.402559	209	22.1131	10.7554		F6UTK3	F6UTK3_MOUSE Spermatogenesis-associated protein 3 (Fragment) OS=Mus musculus	F6UTK3	up
D5K890	Sperm acrosome associated 4 OS=Sus scrofa GN=SPACA4 PE=2 SV=1 - [D5K890_PIG]	8.36554	13.49	1	2	2	9	2.33108	0.428986	126	13.1074	5.32568		Q80ZQ0	SACA4_MOUSE Sperm acrosome membrane-associated protein 4 OS=Mus musculus	SACA4(SPACA4)	up
F1S0P0	Cytochrome c oxidase subunit 6C OS=Sus scrofa GN=COX6C PE=4 SV=1 - [F1S0P0_PIG]	3.8613	36	2	2	5	7	2.06884	0.483362	75	8.59651	10.1401		Q9CPQ1	COX6C_MOUSE Cytochrome c oxidase subunit 6C OS=Mus musculus GN=Cox6c PE=1	COX6C	up
P62895	Cytochrome c OS=Sus scrofa GN=CYCS PE=1 SV=2 - [CYC_PIG]	8.38171	26.67	2	2	3	7	2.114	0.473038	105	11.6961	9.49561		P62897	CYC_MOUSE Cytochrome c, somatic OS=Mus musculus GN=Cycs PE=1 SV=2	CYC(CYCS)	up
F1SAD9	Protein disulfide-isomerase OS=Sus scrofa GN=PDIA4 PE=1 SV=1 - [F1SAD9_PIG]	3.89174	7.59	1	1	8	9	0.447686	2.23371	646	72.864	5.14795		A0A0R4J0Z1	A0A0R4J0Z1_MOUSE Protein disulfide-isomerase A4 OS=Mus musculus GN=Pdia4 PE=1	PDIA4	down
K7GNJ7	Uncharacterized protein OS=Sus scrofa GN=HUWE1 PE=1 SV=1 - [K7GNJ7_PIG]	1.86875	4.96	3	1	28	47	2.39629	0.417312	4373	481.599	5.21143		Q7TMY8	HUWE1_MOUSE E3 ubiquitin-protein ligase HUWE1 OS=Mus musculus GN=Huwe1 PE=1	HUWE1	up
F1SV60	Uncharacterized protein OS=Sus scrofa GN=TEKT2 PE=4 SV=1 - [F1SV60_PIG]	18.4745	32.09	1	7	17	37	2.34716	0.426046	430	49.8676	6.21436		Q922G7	TEKT2_MOUSE Tektin-2 OS=Mus musculus GN=Tekt2 PE=1 SV=1	TEKT2	up
F1SP30	Uncharacterized protein OS=Sus scrofa GN=ACTL7B PE=3 SV=1 - [F1SP30_PIG]	3.75047	11.99	1	2	5	7	2.24072	0.446286	417	45.4817	5.59229		Q9QY83	ACL7B_MOUSE Actin-like protein 7B OS=Mus musculus GN=Actl7b PE=1 SV=2	ACL7B(ACTL7B)	up
F1RJB0	Uncharacterized protein OS=Sus scrofa GN=ACTRT2 PE=1 SV=1 - [F1RJB0_PIG]	2.11369	12.73	1	1	5	5	2.08652	0.479267	377	41.7023	5.84619		Q9D9L5	ACTT2_MOUSE Actin-related protein T2 OS=Mus musculus GN=Actrt2 PE=2 SV=1	ACTT2(ACTRT2)	up
A9XFX6	F-actin capping protein beta subunit OS=Sus scrofa GN=Capzb PE=1 SV=1 - [A9XFX6_PIG]	8.53777	19.85	3	4	7	15	2.03342	0.491783	272	30.6094	5.99854		A2AMW0	A2AMW0_MOUSE Capping protein (Actin filament) muscle Z-line, beta, isoform	CAPZB	up
F1SNT8	Uncharacterized protein OS=Sus scrofa GN=DCTN1 PE=1 SV=2 - [F1SNT8_PIG]	3.87294	14.93	1	2	30	40	2.0296	0.492707	1286	142.281	5.94775		O08788	DCTN1_MOUSE Dynactin subunit 1 OS=Mus musculus GN=Dctn1 PE=1 SV=3	DCTN1	up
F1ST87	Uncharacterized protein OS=Sus scrofa GN=CCIN PE=4 SV=1 - [F1ST87_PIG]	3.54666	6.46	1	1	6	11	2.1737	0.460044	588	66.775	8.23584		Q8CDE2	CALI_MOUSE Calicin OS=Mus musculus GN=Ccin PE=1 SV=1	CALI(CCIN)	up
P20305	Gelsolin (Fragment) OS=Sus scrofa GN=GSN PE=1 SV=1 - [GELS_PIG]	5.95672	12.82	1	2	13	29	0.491092	2.03628	772	84.7228	6.31592		P13020	GELS_MOUSE Gelsolin OS=Mus musculus GN=Gsn PE=1 SV=3	GELS(GSN)	down
A5GFT5	Aminopeptidase-like 1 OS=Sus scrofa GN=NPEPL1 PE=1 SV=1 - [A5GFT5_PIG]	2.31418	5.54	1	1	4	8	2.31693	0.431605	523	55.6203	6.87354		Q6NSR8	PEPL1_MOUSE Probable aminopeptidase NPEPL1 OS=Mus musculus GN=Npepl1 PE=1	PEPL1(NPEPL1)	up
I3LD43	Uncharacterized protein OS=Sus scrofa PE=1 SV=1 - [I3LD43_PIG]	3.71588	14.04	2	2	3	4	2.04272	0.489543	235	25.4671	7.03467		Q9CPY7	AMPL_MOUSE Cytosol aminopeptidase OS=Mus musculus GN=Lap3 PE=1 SV=3	AMPL(LAP3)	up
F1SEQ9	Uncharacterized protein OS=Sus scrofa GN=DYDC1 PE=4 SV=2 - [F1SEQ9_PIG]	9.2832	27.03	5	3	7	11	2.29732	0.43529	185	22.177	4.70361		E0CXB0	E0CXB0_MOUSE DPY30 domain-containing protein 1 OS=Mus musculus GN=Dydc1 PE=4	E0CXB0	up
F2Z5F7	Uncharacterized protein OS=Sus scrofa GN=DPY30 PE=1 SV=1 - [F2Z5F7_PIG]	3.83735	30.3	1	2	6	7	2.20603	0.453303	99	11.2428	4.88135		Q99LT0	DPY30_MOUSE Protein dpy-30 homolog OS=Mus musculus GN=Dpy30 PE=1 SV=1	DPY30	up
F2Z5W0	Uncharacterized protein OS=Sus scrofa GN=MYCBP PE=1 SV=1 - [F2Z5W0_PIG]	9.37168	56.31	1	4	9	19	2.25611	0.443241	103	11.9893	5.90967		Q9EQS3	MYCBP_MOUSE C-Myc-binding protein OS=Mus musculus GN=Mycbp PE=1 SV=5	MYCBP	up
F1S5Q9	Uncharacterized protein OS=Sus scrofa GN=THEG PE=4 SV=2 - [F1S5Q9_PIG]	2.07343	14.92	1	1	7	14	2.18393	0.457891	382	43.6414	9.14404		Q9JMB1	THEG_MOUSE Testicular haploid expressed gene protein OS=Mus musculus GN=Theg	THEG	up
F1SIE0	Uncharacterized protein OS=Sus scrofa GN=MTCH2 PE=1 SV=1 - [F1SIE0_PIG]	2.00743	10.23	1	1	4	4	2.10135	0.475885	303	33.3818	8.07471		Q791V5	MTCH2_MOUSE Mitochondrial carrier homolog 2 OS=Mus musculus GN=Mtch2 PE=1	MTCH2	up
I3LTK6	Uncharacterized protein OS=Sus scrofa GN=OAZ3 PE=4 SV=1 - [I3LTK6_PIG]	2.35547	11.35	1	1	2	4	2.05126	0.487505	185	21.1614	5.10986		Q9R109	OAZ3_MOUSE Ornithine decarboxylase antizyme 3 OS=Mus musculus GN=Oaz3 PE=1	OAZ3	up
Q6QA25	Tropomyosin 3 OS=Sus scrofa GN=TPM3 PE=1 SV=1 - [Q6QA25_PIG]	23.3241	54.44	4	8	18	40	0.480327	2.08191	248	29.0147	4.77979		D3Z2H9	D3Z2H9_MOUSE Tropomyosin 3, related sequence 7 OS=Mus musculus GN=Tpm3-rs7	Tpm3-rs7	down
F1SKJ1	Uncharacterized protein OS=Sus scrofa GN=MYH9 PE=1 SV=2 - [F1SKJ1_PIG]	15.6963	17.47	1	9	49	84	0.363525	2.75085	1958	224.928	5.77002		Q8VDD5	MYH9_MOUSE Myosin-9 OS=Mus musculus GN=Myh9 PE=1 SV=4	MYH9	down
I3L5B3	Uncharacterized protein OS=Sus scrofa GN=LOC100621981 PE=1 SV=1 - [I3L5B3_PIG]	5.50462	17.45	4	3	32	42	0.473405	2.11235	1358	157.752	5.36377		Q5SV64	Q5SV64_MOUSE Myosin-10 OS=Mus musculus GN=Myh10 PE=1 SV=1	Myh10	down
P60662	Myosin light polypeptide 6 OS=Sus scrofa GN=MYL6 PE=1 SV=2 - [MYL6_PIG]	4.00096	29.8	1	3	5	15	0.389158	2.56965	151	16.9191	4.65283		Q60605	MYL6_MOUSE Myosin light polypeptide 6 OS=Mus musculus GN=Myl6 PE=1 SV=3	MYL6	down
A0A0C3SG01	Apolipoprotein A-I OS=Sus scrofa GN=APOA1 PE=3 SV=1 - [A0A0C3SG01_PIG]	5.8985	27.17	4	3	10	15	0.462471	2.1623	265	30.3117	5.50342		Q00623	APOA1_MOUSE Apolipoprotein A-I OS=Mus musculus GN=Apoa1 PE=1 SV=2	APOA1	down
I3LUC8	Peptidyl-prolyl cis-trans isomerase OS=Sus scrofa PE=1 SV=1 - [I3LUC8_PIG]	8.454	39.3	2	2	12	20	0.452803	2.20846	201	22.1387	9.42236		P24369	PPIB_MOUSE Peptidyl-prolyl cis-trans isomerase B OS=Mus musculus GN=Ppib	PPIB	down
Q29548	Beta-hexosaminidase subunit beta OS=Sus scrofa GN=HEXB PE=1 SV=2 - [HEXB_PIG]	0	11.11	2	1	8	10	0.451222	2.2162	531	61.0106	6.97607		P20060	HEXB_MOUSE Beta-hexosaminidase subunit beta OS=Mus musculus GN=Hexb PE=1	HEXB	down
I3LT81	Uncharacterized protein OS=Sus scrofa GN=RPL17 PE=1 SV=1 - [I3LT81_PIG]	0	19.13	1	1	4	4	0.447555	2.23436	183	21.3743	10.1694		Q6ZWZ7	Q6ZWZ7_MOUSE 60S ribosomal protein L17 OS=Mus musculus GN=Rpl17 PE=1 SV=1	RPL17	down
F1RVA0	Histone H3 OS=Sus scrofa PE=3 SV=1 - [F1RVA0_PIG]	2.15984	22.79	5	1	4	5	0.42641	2.34516	136	15.2144	10.8433		P84244	H33_MOUSE Histone H3.3 OS=Mus musculus GN=H3f3a PE=1 SV=2	H33(H3F3A)	down
I3LBF7	Uncharacterized protein OS=Sus scrofa GN=LOC733637 PE=4 SV=1 - [I3LBF7_PIG]	3.97687	25.84	4	1	6	9	0.423474	2.36142	178	20.549	4.75439		Q6ZWQ9	Q6ZWQ9_MOUSE MCG5400 OS=Mus musculus GN=Myl12a PE=1 SV=1	Myl12a	down
F1SLX3	Uncharacterized protein OS=Sus scrofa GN=LOC100524679 PE=4 SV=2 - [F1SLX3_PIG]	1.99369	6.74	3	1	14	17	0.419695	2.38268	1455	163.507	5.32568		Q3UU35	OVOS_MOUSE Ovostatin homolog OS=Mus musculus GN=Ovos PE=2 SV=2	OVOS	down
F1SNT1	Uncharacterized protein OS=Sus scrofa GN=ACAD11 PE=1 SV=1 - [F1SNT1_PIG]	2.08641	6.53	2	1	6	9	0.396818	2.52005	781	87.7871	8.08936		Q80XL6	ACD11_MOUSE Acyl-CoA dehydrogenase family member 11 OS=Mus musculus GN=Acad11	ACD11(ACD11)	down
Q9GLP2	Vitamin K-dependent protein C OS=Sus scrofa GN=PROC PE=2 SV=1 - [PROC_PIG]	4.63486	7.63	2	1	4	5	0.387102	2.5833	459	51.8333	6.66846		P33587	PROC_MOUSE Vitamin K-dependent protein C OS=Mus musculus GN=Proc PE=1 SV=2	PROC	down
I3LSF4	Uncharacterized protein OS=Sus scrofa PE=1 SV=1 - [I3LSF4_PIG]	3.7004	12.63	1	1	2	4	0.47271	2.11546	95	10.6105	9.29053		Q08761	PROS_MOUSE Vitamin K-dependent protein S OS=Mus musculus GN=Pros1 PE=2 SV=1	PROS(PROS1)	down
I3LQM5	Uncharacterized protein OS=Sus scrofa PE=1 SV=1 - [I3LQM5_PIG]	4.41111	11.73	1	3	5	7	0.213762	4.67809	358	40.3397	4.729		Q08761	PROS_MOUSE Vitamin K-dependent protein S OS=Mus musculus GN=Pros1 PE=2 SV=1	PROS(PROS1)	down
F1RUN2	Serum albumin OS=Sus scrofa GN=ALB PE=1 SV=1 - [F1RUN2_PIG]	16.0584	21.42	4	6	17	21	0.38208	2.61725	607	69.625	6.37939		P07724	ALBU_MOUSE Serum albumin OS=Mus musculus GN=Alb PE=1 SV=3	ALBU(ALB)	down
F1RII7	Hemoglobin subunit beta OS=Sus scrofa GN=HBB PE=1 SV=1 - [F1RII7_PIG]	6.4157	25.85	2	1	4	5	0.154343	6.47907	147	16.1565	7.25439		P02088	HBB1_MOUSE Hemoglobin subunit beta-1 OS=Mus musculus GN=Hbb-b1 PE=1 SV=2	HBB1(HBB-B1)	down
P01965	Hemoglobin subunit alpha OS=Sus scrofa GN=HBA PE=1 SV=1 - [HBA_PIG]	8.22105	23.4	8	3	4	11	0.362335	2.75987	141	15.0298	8.70459		P01942	HBA_MOUSE Hemoglobin subunit alpha OS=Mus musculus GN=Hba PE=1 SV=2	HBA(HBAA1)	down
F1S0V6	Uncharacterized protein OS=Sus scrofa GN=GM2A PE=1 SV=1 - [F1S0V6_PIG]	1.76727	3.63	1	1	1	2	0.358114	2.7924	193	20.8637	5.13525		Q60648	SAP3_MOUSE Ganglioside GM2 activator OS=Mus musculus GN=Gm2a PE=1 SV=2	SAP3(GM2A)	down
F1SS24	Uncharacterized protein OS=Sus scrofa GN=FN1 PE=1 SV=1 - [F1SS24_PIG]	45.9694	10.21	1	15	28	69	0.355343	2.81418	2478	272.105	5.63037		P11276	FINC_MOUSE Fibronectin OS=Mus musculus GN=Fn1 PE=1 SV=4	FINC(FN1)	down
I3L998	Vitronectin OS=Sus scrofa GN=VTN PE=1 SV=1 - [I3L998_PIG]	0	11.89	5	2	5	6	0.284304	3.51736	387	43.7755	5.5542		P29788	VTNC_MOUSE Vitronectin OS=Mus musculus GN=Vtn PE=1 SV=2	VTNC(VTN)	down
I3L5C4	Uncharacterized protein OS=Sus scrofa GN=KRT74 PE=3 SV=1 - [I3L5C4_PIG]	4.8904	18.08	4	1	14	20	0.347366	2.87881	531	57.7773	7.1958		Q9R0H5	K2C71_MOUSE Keratin, type II cytoskeletal 71 OS=Mus musculus GN=Krt71 PE=1	K2C71(KRT71)	down
F1S0J8	Uncharacterized protein OS=Sus scrofa GN=KRT19 PE=1 SV=1 - [F1S0J8_PIG]	5.47369	26.98	8	4	15	19	0.339923	2.94185	404	44.1864	5.13525		P19001	K1C19_MOUSE Keratin, type I cytoskeletal 19 OS=Mus musculus GN=Krt19 PE=1	K1C19(KRT19)	down
F1SGG2	Uncharacterized protein OS=Sus scrofa GN=KRT8 PE=1 SV=1 - [F1SGG2_PIG]	15.6684	35.58	1	7	21	32	0.286333	3.49243	489	54.3936	5.8208		P11679	K2C8_MOUSE Keratin, type II cytoskeletal 8 OS=Mus musculus GN=Krt8 PE=1	K2C8(KRT8)	down
I3LLJ1	Uncharacterized protein OS=Sus scrofa PE=4 SV=1 - [I3LLJ1_PIG]	3.73756	11.59	1	2	2	3	0.320596	3.11919	138	16.4842	8.73389		E9PYF2	E9PYF2_MOUSE Disintegrin and metalloproteinase domain-containing protein 10	E9PYF2	down
Q07717	Beta-2-microglobulin OS=Sus scrofa GN=B2M PE=1 SV=1 - [B2MG_PIG]	2.15714	15.25	1	1	2	3	0.316387	3.16069	118	13.3539	7.50342		P01887	B2MG_MOUSE Beta-2-microglobulin OS=Mus musculus GN=B2m PE=1 SV=2	B2MG(B2M)	down
F1RI24	Uncharacterized protein OS=Sus scrofa GN=PSP-I PE=4 SV=2 - [F1RI24_PIG]	8.58219	34.59	2	4	5	11	0.280899	3.56	133	14.4574	8.14795		A0A140LJ03	A0A140LJ03_MOUSE RIKEN cDNA 5430419D17 gene (Fragment) OS=Mus musculus GN=5430419D17Rik	5430419D17Rik	down
F1RI22	Uncharacterized protein OS=Sus scrofa GN=PSP-II PE=4 SV=2 - [F1RI22_PIG]	13.9499	16.79	2	3	3	16	0.234332	4.26745	137	14.8085	8.70459		A0A140LJ03	A0A140LJ03_MOUSE RIKEN cDNA 5430419D17 gene (Fragment) OS=Mus musculus GN=5430419D17Rik	5430419D17Rik	down
C3S7K5	Protein S100 OS=Sus scrofa GN=S100A8 PE=1 SV=1 - [C3S7K5_PIG]	5.01452	46.07	3	3	8	13	0.272651	3.66769	89	10.4093	5.10986		P27005	S10A8_MOUSE Protein S100-A8 OS=Mus musculus GN=S100a8 PE=1 SV=3	S10A8(S100A8)	down
P80310	Protein S100-A12 OS=Sus scrofa GN=S100A12 PE=1 SV=2 - [S10AC_PIG]	6.44109	30.43	2	2	4	12	0.148985	6.71207	92	10.7387	6.04932		B9EJL3	B9EJL3_MOUSE Protein S100 OS=Mus musculus GN=S100z PE=1 SV=1	S100z	down
F1RX74	Uncharacterized protein OS=Sus scrofa GN=HNRNPA2B1 PE=1 SV=1 - [F1RX74_PIG]	1.92742	7.08	1	1	5	6	0.251581	3.97486	353	37.4968	8.80713		O88569	ROA2_MOUSE Heterogeneous nuclear ribonucleoproteins A2/B1 OS=Mus musculus	ROA2(HNRNPA2B1)	down
O02826	Beta-microseminoprotein OS=Sus scrofa GN=MSMB PE=1 SV=1 - [MSMB_PIG]	32.0301	24.32	1	3	5	29	0.244124	4.09628	111	12.238	7.95752		O08540	MSMB_MOUSE Beta-microseminoprotein OS=Mus musculus GN=Msmb PE=3 SV=1	MSMB	down
F1SKB1	Uncharacterized protein OS=Sus scrofa GN=CP PE=1 SV=3 - [F1SKB1_PIG]	6.27712	13.53	3	3	18	25	0.196094	5.09959	946	108.492	6.30322		E9PZD8	E9PZD8_MOUSE Ceruloplasmin OS=Mus musculus GN=Cp PE=1 SV=1	E9PZD8	down
P09571	Serotransferrin OS=Sus scrofa GN=TF PE=1 SV=2 - [TRFE_PIG]	1.89921	12.5	2	2	12	15	0.192144	5.20442	696	76.9185	7.13721		Q921I1	TRFE_MOUSE Serotransferrin OS=Mus musculus GN=Tf PE=1 SV=1	TRFE(TRF)	down
P06867	Plasminogen OS=Sus scrofa GN=PLG PE=1 SV=3 - [PLMN_PIG]	1.70342	19.28	2	3	18	29	0.136869	7.30628	809	90.5561	7.21045		P20918	PLMN_MOUSE Plasminogen OS=Mus musculus GN=Plg PE=1 SV=3	PLMN(PLG)	down
F1SKM6	Uncharacterized protein OS=Sus scrofa PE=3 SV=1 - [F1SKM6_PIG]	4.96448	17.96	17	2	4	14	0.126438	7.909	167	18.8849	7.66455		P51437	CAMP_MOUSE Cathelicidin antimicrobial peptide OS=Mus musculus GN=Camp PE=1	CAMP	down
