# Supplementary material for: Comparative proteomic analysis of Tibetan pig spermatozoa at high and low altitudes
Source: BMC Genomics. 2019 Jul 10;20:569. doi: 10.1186/s12864-019-5873-0 (PMC6617692; doi:10.1186/s12864-019-5873-0)
Supplement: Supplementary file 2 — Table S2. GO Analysis of DEPs. (XLS 140 kb) [file 12864_2019_5873_MOESM2_ESM.xls]

## Sheet: GO analysis
Table S2 GO Analysis of DEPs (Up regulated)
GO-analysis	Term	Mus musculus - REFLIST (22262)	upload_1 (33)	upload_1 (expected)	upload_1 (over/under)	upload_1 (fold Enrichment)	upload_1 (raw P-value)	upload_1 (FDR)
BP	ATP metabolic process (GO:0046034)	163	6	0.24	+	24.83	1.62e-07	0.00252
BP	purine ribonucleoside monophosphate metabolic process (GO:0009167)	188	6	0.28	+	21.53	3.66e-07	0.00284
BP	purine ribonucleoside triphosphate metabolic process (GO:0009205)	189	6	0.28	+	21.42	3.77e-07	0.00195
BP	purine nucleoside monophosphate metabolic process (GO:0009126)	189	6	0.28	+	21.42	3.77e-07	0.00147
BP	ribonucleoside monophosphate metabolic process (GO:0009161)	192	6	0.28	+	21.08	4.13e-07	0.00128
BP	ribonucleoside triphosphate metabolic process (GO:0009199)	193	6	0.29	+	20.97	4.25e-07	0.0011
BP	purine nucleoside triphosphate metabolic process (GO:0009144)	198	6	0.29	+	20.44	4.91e-07	0.00109
BP	nucleoside monophosphate metabolic process (GO:0009123)	203	6	0.3	+	19.94	5.66e-07	0.0011
BP	nucleoside triphosphate metabolic process (GO:0009141)	214	6	0.32	+	18.91	7.64e-07	0.00132
BP	mitochondrial ATP synthesis coupled electron transport (GO:0042775)	52	4	0.08	+	51.89	1.38e-06	0.00215
BP	ATP synthesis coupled electron transport (GO:0042773)	56	4	0.08	+	48.19	1.83e-06	0.00258
BP	oxidative phosphorylation (GO:0006119)	64	4	0.09	+	42.16	3.03e-06	0.00392
BP	respiratory electron transport chain (GO:0022904)	76	4	0.11	+	35.51	5.81e-06	0.00695
BP	electron transport chain (GO:0022900)	82	4	0.12	+	32.91	7.75e-06	0.00861
BP	purine ribonucleotide metabolic process (GO:0009150)	334	6	0.5	+	12.12	9.42e-06	0.00976
BP	ribonucleotide metabolic process (GO:0009259)	344	6	0.51	+	11.77	1.11e-05	0.0108
BP	purine nucleotide metabolic process (GO:0006163)	351	6	0.52	+	11.53	1.24e-05	0.0114
BP	ribose phosphate metabolic process (GO:0019693)	359	6	0.53	+	11.27	1.41e-05	0.0122
BP	purine-containing compound metabolic process (GO:0072521)	389	6	0.58	+	10.41	2.2e-05	0.018
BP	cellular respiration (GO:0045333)	134	4	0.2	+	20.14	5e-05	0.0389
BP	nucleotide metabolic process (GO:0009117)	456	6	0.68	+	8.88	5.28e-05	0.0391
BP	nucleoside phosphate metabolic process (GO:0006753)	464	6	0.69	+	8.72	5.81e-05	0.041
BP	nucleobase-containing small molecule metabolic process (GO:0055086)	522	6	0.77	+	7.75	0.00011	0.0745
BP	drug metabolic process (GO:0017144)	535	6	0.79	+	7.57	0.000126	0.0816
BP	energy derivation by oxidation of organic compounds (GO:0015980)	194	4	0.29	+	13.91	0.000202	0.125
BP	mitochondrial electron transport, NADH to ubiquinone (GO:0006120)	16	2	0.02	+	84.33	0.00032	0.191
BP	generation of precursor metabolites and energy (GO:0006091)	264	4	0.39	+	10.22	0.000635	0.366
BP	organophosphate metabolic process (GO:0019637)	776	6	1.15	+	5.22	0.0009	0.482
BP	multicellular organismal reproductive process (GO:0048609)	786	6	1.17	+	5.15	0.000961	0.498
BP	multicellular organism reproduction (GO:0032504)	797	6	1.18	+	5.08	0.00103	0.518
BP	spermatogenesis (GO:0007283)	530	5	0.79	+	6.36	0.00106	0.517
BP	sexual reproduction (GO:0019953)	807	6	1.2	+	5.02	0.0011	0.518
BP	male gamete generation (GO:0048232)	550	5	0.82	+	6.13	0.00125	0.572
BP	carbohydrate derivative metabolic process (GO:1901135)	835	6	1.24	+	4.85	0.00131	0.582
BP	multi-organism reproductive process (GO:0044703)	930	6	1.38	+	4.35	0.00226	0.974
BP	mitochondrion organization (GO:0007005)	376	4	0.56	+	7.18	0.0023	0.966
BP	regulation of mitochondrial membrane permeability (GO:0046902)	51	2	0.08	+	26.46	0.00279	1.14
BP	gamete generation (GO:0007276)	664	5	0.98	+	5.08	0.00283	1.13
BP	antigen transcytosis by M cells in mucosal-associated lymphoid tissue (GO:0002412)	1	1	0	+	> 100	0.00296	1.15
BP	antigen sampling by M cells in mucosal-associated lymphoid tissue (GO:0002406)	1	1	0	+	> 100	0.00296	1.12
BP	antigen sampling in mucosal-associated lymphoid tissue (GO:0002404)	1	1	0	+	> 100	0.00296	1.09
BP	establishment of protein localization to mitochondrial membrane involved in mitochondrial fission (GO:0090152)	1	1	0	+	> 100	0.00296	1.07
BP	cell communication (GO:0007154)	5109	1	7.57	-	0.13	0.00312	1.1
BP	organonitrogen compound metabolic process (GO:1901564)	4484	14	6.65	+	2.11	0.00358	1.24
BP	regulation of membrane permeability (GO:0090559)	60	2	0.09	+	22.49	0.0038	1.28
BP	positive regulation of testosterone secretion (GO:2000845)	2	1	0	+	> 100	0.00443	1.47
BP	signaling (GO:0023052)	4986	1	7.39	-	0.14	0.0052	1.69
BP	regulation of ATP metabolic process (GO:1903578)	73	2	0.11	+	18.48	0.00551	1.75
BP	regulation of mitochondrial membrane potential (GO:0051881)	74	2	0.11	+	18.23	0.00565	1.76
BP	positive regulation of flagellated sperm motility involved in capacitation (GO:0060474)	3	1	0	+	> 100	0.00591	1.8
BP	inosine biosynthetic process (GO:0046103)	3	1	0	+	> 100	0.00591	1.77
BP	regulation of testosterone secretion (GO:2000843)	3	1	0	+	> 100	0.00591	1.73
BP	immune response in mucosal-associated lymphoid tissue (GO:0002386)	3	1	0	+	> 100	0.00591	1.7
BP	negative regulation of polyamine transmembrane transport (GO:1902268)	3	1	0	+	> 100	0.00591	1.67
BP	mitochondrial depolarization (GO:0051882)	3	1	0	+	> 100	0.00591	1.64
BP	ADP biosynthetic process (GO:0006172)	3	1	0	+	> 100	0.00591	1.61
BP	positive regulation of microtubule nucleation (GO:0090063)	3	1	0	+	> 100	0.00591	1.58
BP	inosine metabolic process (GO:0046102)	4	1	0.01	+	> 100	0.00738	1.94
BP	purine ribonucleoside diphosphate biosynthetic process (GO:0009180)	4	1	0.01	+	> 100	0.00738	1.91
BP	purine nucleoside diphosphate biosynthetic process (GO:0009136)	4	1	0.01	+	> 100	0.00738	1.88
BP	regulation of purine nucleotide metabolic process (GO:1900542)	86	2	0.13	+	15.69	0.00751	1.88
BP	oxidation-reduction process (GO:0055114)	854	5	1.27	+	3.95	0.00813	2.01
BP	regulation of nucleotide metabolic process (GO:0006140)	90	2	0.13	+	14.99	0.00818	1.99
BP	mitochondrial membrane organization (GO:0007006)	93	2	0.14	+	14.51	0.00871	2.08
BP	regulation of polyamine transmembrane transport (GO:1902267)	5	1	0.01	+	> 100	0.00885	2.08
BP	nuclear envelope disassembly (GO:0051081)	5	1	0.01	+	> 100	0.00885	2.05
BP	hematopoietic stem cell migration (GO:0035701)	5	1	0.01	+	> 100	0.00885	2.02
BP	ribonucleoside diphosphate biosynthetic process (GO:0009188)	5	1	0.01	+	> 100	0.00885	1.99
BP	regulation of microtubule nucleation (GO:0010968)	5	1	0.01	+	> 100	0.00885	1.97
BP	membrane disassembly (GO:0030397)	5	1	0.01	+	> 100	0.00885	1.94
BP	purine ribonucleoside monophosphate biosynthetic process (GO:0009168)	94	2	0.14	+	14.35	0.00888	1.92
BP	purine nucleoside monophosphate biosynthetic process (GO:0009127)	94	2	0.14	+	14.35	0.00888	1.89
BP	nucleoside triphosphate biosynthetic process (GO:0009142)	97	2	0.14	+	13.91	0.00942	1.98
BP	ribonucleoside monophosphate biosynthetic process (GO:0009156)	98	2	0.15	+	13.77	0.00961	1.99
BP	blastocyst hatching (GO:0001835)	6	1	0.01	+	> 100	0.0103	2.11
BP	organism emergence from protective structure (GO:0071684)	6	1	0.01	+	> 100	0.0103	2.08
BP	negative regulation of glucagon secretion (GO:0070093)	6	1	0.01	+	> 100	0.0103	2.06
BP	activation of cysteine-type endopeptidase activity involved in apoptotic process by cytochrome c (GO:0008635)	6	1	0.01	+	> 100	0.0103	2.03
BP	positive regulation of neuromuscular junction development (GO:1904398)	6	1	0.01	+	> 100	0.0103	2
BP	hatching (GO:0035188)	6	1	0.01	+	> 100	0.0103	1.98
BP	organic cyclic compound metabolic process (GO:1901360)	3978	12	5.9	+	2.04	0.0106	2.01
BP	nucleoside monophosphate biosynthetic process (GO:0009124)	105	2	0.16	+	12.85	0.0109	2.05
BP	reactive oxygen species metabolic process (GO:0072593)	107	2	0.16	+	12.61	0.0113	2.07
BP	cellular response to stimulus (GO:0051716)	6340	3	9.4	-	0.32	0.0113	2.09
BP	positive regulation of proteolysis (GO:0045862)	315	3	0.47	+	6.42	0.0114	2.07
BP	hematopoietic stem cell homeostasis (GO:0061484)	7	1	0.01	+	96.37	0.0118	2.11
BP	regulation of small molecule metabolic process (GO:0062012)	325	3	0.48	+	6.23	0.0124	2.19
BP	reproductive process (GO:0022414)	1338	6	1.98	+	3.03	0.0129	2.26
BP	positive regulation of cysteine-type endopeptidase activity involved in apoptotic process (GO:0043280)	115	2	0.17	+	11.73	0.013	2.24
BP	reproduction (GO:0000003)	1339	6	1.98	+	3.02	0.013	2.22
BP	male mating behavior (GO:0060179)	8	1	0.01	+	84.33	0.0132	2.24
BP	chondrocyte proliferation (GO:0035988)	8	1	0.01	+	84.33	0.0132	2.21
BP	motor behavior (GO:0061744)	8	1	0.01	+	84.33	0.0132	2.19
BP	nucleoside diphosphate biosynthetic process (GO:0009133)	8	1	0.01	+	84.33	0.0132	2.17
BP	cellular nitrogen compound metabolic process (GO:0034641)	4147	12	6.15	+	1.95	0.0137	2.22
BP	microtubule anchoring at centrosome (GO:0034454)	9	1	0.01	+	74.96	0.0147	2.36
BP	phosphorylation (GO:0016310)	996	5	1.48	+	3.39	0.0151	2.39
BP	neuron-neuron synaptic transmission (GO:0007270)	10	1	0.01	+	67.46	0.0162	2.54
BP	positive regulation of acrosome reaction (GO:2000344)	10	1	0.01	+	67.46	0.0162	2.51
BP	negative regulation of T cell differentiation in thymus (GO:0033085)	10	1	0.01	+	67.46	0.0162	2.49
BP	positive regulation of flagellated sperm motility (GO:1902093)	10	1	0.01	+	67.46	0.0162	2.46
BP	neuron projection maintenance (GO:1990535)	10	1	0.01	+	67.46	0.0162	2.44
BP	insulin metabolic process (GO:1901142)	10	1	0.01	+	67.46	0.0162	2.42
BP	positive regulation of mitochondrial outer membrane permeabilization involved in apoptotic signaling pathway (GO:1901030)	10	1	0.01	+	67.46	0.0162	2.39
BP	negative regulation of mitochondrial membrane potential (GO:0010917)	10	1	0.01	+	67.46	0.0162	2.37
BP	regulation of neuromuscular junction development (GO:1904396)	10	1	0.01	+	67.46	0.0162	2.35
BP	positive regulation of cysteine-type endopeptidase activity (GO:2001056)	132	2	0.2	+	10.22	0.0168	2.41
BP	microtubule anchoring at microtubule organizing center (GO:0072393)	11	1	0.02	+	61.33	0.0176	2.51
BP	positive regulation of intrinsic apoptotic signaling pathway in response to DNA damage (GO:1902231)	11	1	0.02	+	61.33	0.0176	2.49
BP	heterocycle metabolic process (GO:0046483)	3731	11	5.53	+	1.99	0.0178	2.49
BP	cilium movement involved in cell motility (GO:0060294)	12	1	0.02	+	56.22	0.0191	2.65
BP	mitochondrial electron transport, cytochrome c to oxygen (GO:0006123)	12	1	0.02	+	56.22	0.0191	2.62
BP	positive regulation of autophagy of mitochondrion in response to mitochondrial depolarization (GO:1904925)	12	1	0.02	+	56.22	0.0191	2.6
BP	regulation of glucagon secretion (GO:0070092)	12	1	0.02	+	56.22	0.0191	2.58
BP	centriole-centriole cohesion (GO:0010457)	12	1	0.02	+	56.22	0.0191	2.56
BP	aerobic electron transport chain (GO:0019646)	12	1	0.02	+	56.22	0.0191	2.53
BP	negative regulation of glycolytic process (GO:0045820)	12	1	0.02	+	56.22	0.0191	2.51
BP	cellular aromatic compound metabolic process (GO:0006725)	3791	11	5.62	+	1.96	0.0194	2.54
BP	metabolic process (GO:0008152)	8332	19	12.35	+	1.54	0.0195	2.52
BP	organonitrogen compound biosynthetic process (GO:1901566)	1065	5	1.58	+	3.17	0.0196	2.51
BP	polyamine biosynthetic process (GO:0006596)	13	1	0.02	+	51.89	0.0205	2.62
BP	mitochondrial electron transport, ubiquinol to cytochrome c (GO:0006122)	13	1	0.02	+	51.89	0.0205	2.59
BP	establishment of protein localization to mitochondrial membrane (GO:0090151)	13	1	0.02	+	51.89	0.0205	2.57
BP	positive regulation of fertilization (GO:1905516)	13	1	0.02	+	51.89	0.0205	2.55
BP	negative regulation of appetite (GO:0032099)	13	1	0.02	+	51.89	0.0205	2.53
BP	negative regulation of coenzyme metabolic process (GO:0051198)	13	1	0.02	+	51.89	0.0205	2.51
BP	regulation of autophagy of mitochondrion in response to mitochondrial depolarization (GO:1904923)	13	1	0.02	+	51.89	0.0205	2.49
BP	negative regulation of nucleotide catabolic process (GO:0030812)	13	1	0.02	+	51.89	0.0205	2.47
BP	hepatocyte apoptotic process (GO:0097284)	13	1	0.02	+	51.89	0.0205	2.45
BP	negative regulation of membrane potential (GO:0045837)	13	1	0.02	+	51.89	0.0205	2.44
BP	small molecule metabolic process (GO:0044281)	1485	6	2.2	+	2.73	0.0206	2.43
BP	positive regulation of endopeptidase activity (GO:0010950)	148	2	0.22	+	9.12	0.0207	2.42
BP	AMP metabolic process (GO:0046033)	14	1	0.02	+	48.19	0.022	2.55
BP	negative regulation of response to food (GO:0032096)	14	1	0.02	+	48.19	0.022	2.53
BP	mitochondrial transport (GO:0006839)	153	2	0.23	+	8.82	0.022	2.52
BP	purine ribonucleotide biosynthetic process (GO:0009152)	153	2	0.23	+	8.82	0.022	2.5
BP	positive regulation of peptidase activity (GO:0010952)	155	2	0.23	+	8.7	0.0226	2.54
BP	regulation of acrosome reaction (GO:0060046)	15	1	0.02	+	44.97	0.0234	2.62
BP	inner dynein arm assembly (GO:0036159)	15	1	0.02	+	44.97	0.0234	2.6
BP	ribonucleotide biosynthetic process (GO:0009260)	162	2	0.24	+	8.33	0.0245	2.7
BP	negative regulation of ATP biosynthetic process (GO:2001170)	16	1	0.02	+	42.16	0.0249	2.72
BP	melanosome transport (GO:0032402)	16	1	0.02	+	42.16	0.0249	2.7
BP	lactate metabolic process (GO:0006089)	16	1	0.02	+	42.16	0.0249	2.69
BP	regulation of flagellated sperm motility (GO:1901317)	16	1	0.02	+	42.16	0.0249	2.67
BP	negative regulation of response to nutrient levels (GO:0032108)	16	1	0.02	+	42.16	0.0249	2.65
BP	negative regulation of response to extracellular stimulus (GO:0032105)	16	1	0.02	+	42.16	0.0249	2.63
BP	positive regulation of autophagy of mitochondrion (GO:1903599)	16	1	0.02	+	42.16	0.0249	2.61
BP	purine nucleotide biosynthetic process (GO:0006164)	164	2	0.24	+	8.23	0.025	2.61
BP	purine-containing compound biosynthetic process (GO:0072522)	168	2	0.25	+	8.03	0.0261	2.71
BP	pigment granule transport (GO:0051904)	17	1	0.03	+	39.68	0.0263	2.71
BP	negative regulation of ATPase activity (GO:0032780)	17	1	0.03	+	39.68	0.0263	2.69
BP	establishment of melanosome localization (GO:0032401)	17	1	0.03	+	39.68	0.0263	2.67
BP	negative regulation of purine nucleotide biosynthetic process (GO:1900372)	17	1	0.03	+	39.68	0.0263	2.66
BP	negative regulation of nucleotide biosynthetic process (GO:0030809)	17	1	0.03	+	39.68	0.0263	2.64
BP	ribose phosphate biosynthetic process (GO:0046390)	169	2	0.25	+	7.98	0.0264	2.63
BP	polyamine metabolic process (GO:0006595)	18	1	0.03	+	37.48	0.0278	2.75
BP	establishment of pigment granule localization (GO:0051905)	18	1	0.03	+	37.48	0.0278	2.73
BP	regulation of mitochondrial outer membrane permeabilization involved in apoptotic signaling pathway (GO:1901028)	18	1	0.03	+	37.48	0.0278	2.71
BP	neuron cellular homeostasis (GO:0070050)	18	1	0.03	+	37.48	0.0278	2.7
BP	amine biosynthetic process (GO:0009309)	18	1	0.03	+	37.48	0.0278	2.68
BP	cellular biogenic amine biosynthetic process (GO:0042401)	18	1	0.03	+	37.48	0.0278	2.66
BP	positive regulation of fatty acid oxidation (GO:0046321)	18	1	0.03	+	37.48	0.0278	2.65
BP	endosomal transport (GO:0016197)	175	2	0.26	+	7.71	0.0282	2.67
BP	positive regulation of apoptotic signaling pathway (GO:2001235)	177	2	0.26	+	7.62	0.0288	2.71
BP	regulation of protein targeting to mitochondrion (GO:1903214)	19	1	0.03	+	35.51	0.0292	2.73
BP	regulation of response to food (GO:0032095)	19	1	0.03	+	35.51	0.0292	2.72
BP	negative regulation of cofactor metabolic process (GO:0051195)	19	1	0.03	+	35.51	0.0292	2.7
BP	purine ribonucleoside biosynthetic process (GO:0046129)	20	1	0.03	+	33.73	0.0306	2.82
BP	heme biosynthetic process (GO:0006783)	20	1	0.03	+	33.73	0.0306	2.8
BP	regulation of mitochondrial membrane permeability involved in apoptotic process (GO:1902108)	20	1	0.03	+	33.73	0.0306	2.79
BP	melanosome localization (GO:0032400)	20	1	0.03	+	33.73	0.0306	2.77
BP	response to mitochondrial depolarisation (GO:0098780)	20	1	0.03	+	33.73	0.0306	2.75
BP	regulation of appetite (GO:0032098)	20	1	0.03	+	33.73	0.0306	2.74
BP	mitochondrial fission (GO:0000266)	20	1	0.03	+	33.73	0.0306	2.72
BP	purine nucleoside biosynthetic process (GO:0042451)	20	1	0.03	+	33.73	0.0306	2.71
BP	multi-organism process (GO:0051704)	2089	7	3.1	+	2.26	0.0311	2.73
BP	pigment granule localization (GO:0051875)	21	1	0.03	+	32.12	0.0321	2.8
BP	transcytosis (GO:0045056)	21	1	0.03	+	32.12	0.0321	2.79
BP	ATP synthesis coupled proton transport (GO:0015986)	21	1	0.03	+	32.12	0.0321	2.77
BP	energy coupled proton transport, down electrochemical gradient (GO:0015985)	21	1	0.03	+	32.12	0.0321	2.75
BP	positive regulation of systemic arterial blood pressure (GO:0003084)	22	1	0.03	+	30.66	0.0335	2.86
BP	regulation of cysteine-type endopeptidase activity involved in apoptotic process (GO:0043281)	196	2	0.29	+	6.88	0.0346	2.94
BP	negative regulation of peptidyl-lysine acetylation (GO:2000757)	23	1	0.03	+	29.33	0.0349	2.95
BP	cilium-dependent cell motility (GO:0060285)	24	1	0.04	+	28.11	0.0364	3.06
BP	cilium or flagellum-dependent cell motility (GO:0001539)	24	1	0.04	+	28.11	0.0364	3.04
BP	mitochondrion morphogenesis (GO:0070584)	24	1	0.04	+	28.11	0.0364	3.02
BP	phosphate-containing compound metabolic process (GO:0006796)	1695	6	2.51	+	2.39	0.0365	3.02
BP	positive regulation of protein catabolic process (GO:0045732)	205	2	0.3	+	6.58	0.0375	3.09
BP	porphyrin-containing compound biosynthetic process (GO:0006779)	25	1	0.04	+	26.98	0.0378	3.09
BP	negative regulation of protein acetylation (GO:1901984)	25	1	0.04	+	26.98	0.0378	3.08
BP	regulation of response to nutrient levels (GO:0032107)	25	1	0.04	+	26.98	0.0378	3.06
BP	regulation of response to extracellular stimulus (GO:0032104)	25	1	0.04	+	26.98	0.0378	3.04
BP	establishment of mitotic spindle orientation (GO:0000132)	25	1	0.04	+	26.98	0.0378	3.03
BP	regulation of establishment of protein localization to mitochondrion (GO:1903747)	25	1	0.04	+	26.98	0.0378	3.01
BP	negative regulation of ATP metabolic process (GO:1903579)	25	1	0.04	+	26.98	0.0378	3
BP	microtubule anchoring (GO:0034453)	25	1	0.04	+	26.98	0.0378	2.98
BP	regulation of fertilization (GO:0080154)	25	1	0.04	+	26.98	0.0378	2.97
BP	nucleotide biosynthetic process (GO:0009165)	208	2	0.31	+	6.49	0.0385	3.01
BP	phosphorus metabolic process (GO:0006793)	1717	6	2.55	+	2.36	0.0385	2.99
BP	tetrapyrrole biosynthetic process (GO:0033014)	26	1	0.04	+	25.95	0.0392	3.03
BP	negative regulation of cAMP-mediated signaling (GO:0043951)	26	1	0.04	+	25.95	0.0392	3.02
BP	negative regulation of purine nucleotide metabolic process (GO:1900543)	26	1	0.04	+	25.95	0.0392	3
BP	epithelial cell apoptotic process (GO:1904019)	26	1	0.04	+	25.95	0.0392	2.99
BP	nitrogen compound metabolic process (GO:0006807)	6998	16	10.37	+	1.54	0.0399	3.02
BP	nucleoside biosynthetic process (GO:0009163)	27	1	0.04	+	24.99	0.0407	3.07
BP	ribonucleoside biosynthetic process (GO:0042455)	27	1	0.04	+	24.99	0.0407	3.05
BP	negative regulation of nucleotide metabolic process (GO:0045980)	27	1	0.04	+	24.99	0.0407	3.04
BP	nucleoside phosphate biosynthetic process (GO:1901293)	215	2	0.32	+	6.28	0.0409	3.04
BP	regulation of intracellular protein transport (GO:0033157)	217	2	0.32	+	6.22	0.0415	3.08
BP	regulation of systemic arterial blood pressure by renin-angiotensin (GO:0003081)	28	1	0.04	+	24.09	0.0421	3.1
BP	establishment of mitotic spindle localization (GO:0040001)	28	1	0.04	+	24.09	0.0421	3.08
BP	positive regulation of microtubule polymerization (GO:0031116)	28	1	0.04	+	24.09	0.0421	3.07
BP	regulation of cysteine-type endopeptidase activity (GO:2000116)	219	2	0.32	+	6.16	0.0422	3.07
BP	heme metabolic process (GO:0042168)	29	1	0.04	+	23.26	0.0435	3.14
BP	glycosyl compound biosynthetic process (GO:1901659)	30	1	0.04	+	22.49	0.0449	3.23
BP	histone H3-K4 methylation (GO:0051568)	30	1	0.04	+	22.49	0.0449	3.22
BP	regulation of T cell differentiation in thymus (GO:0033081)	31	1	0.05	+	21.76	0.0463	3.3
BP	presynaptic endocytosis (GO:0140238)	31	1	0.05	+	21.76	0.0463	3.29
BP	establishment of spindle orientation (GO:0051294)	31	1	0.05	+	21.76	0.0463	3.27
BP	synaptic vesicle endocytosis (GO:0048488)	31	1	0.05	+	21.76	0.0463	3.26
BP	axonemal dynein complex assembly (GO:0070286)	31	1	0.05	+	21.76	0.0463	3.24
BP	sperm capacitation (GO:0048240)	31	1	0.05	+	21.76	0.0463	3.23
BP	regulation of autophagy of mitochondrion (GO:1903146)	32	1	0.05	+	21.08	0.0477	3.31
BP	positive regulation of microtubule polymerization or depolymerization (GO:0031112)	32	1	0.05	+	21.08	0.0477	3.3
BP	regulation of fatty acid oxidation (GO:0046320)	32	1	0.05	+	21.08	0.0477	3.28
BP	microtubule-based movement (GO:0007018)	238	2	0.35	+	5.67	0.049	3.35
BP	mating behavior (GO:0007617)	33	1	0.05	+	20.44	0.0492	3.35
MF	aminopeptidase activity (GO:0004177)	41	3	0.06	+	49.36	3.75e-05	0.17
MF	exopeptidase activity (GO:0008238)	97	3	0.14	+	20.86	0.000433	0.983
MF	NADH dehydrogenase (quinone) activity (GO:0050136)	26	2	0.04	+	51.89	0.000784	1.19
MF	NADH dehydrogenase (ubiquinone) activity (GO:0008137)	26	2	0.04	+	51.89	0.000784	0.889
MF	NADH dehydrogenase activity (GO:0003954)	29	2	0.04	+	46.52	0.000962	0.872
MF	oxidoreductase activity, acting on NAD(P)H, quinone or similar compound as acceptor (GO:0016655)	37	2	0.05	+	36.47	0.00152	1.15
MF	metallopeptidase activity (GO:0008237)	174	3	0.26	+	11.63	0.00225	1.46
MF	metalloexopeptidase activity (GO:0008235)	49	2	0.07	+	27.53	0.00259	1.47
MF	manganese ion binding (GO:0030145)	52	2	0.08	+	25.95	0.0029	1.46
MF	electron transporter, transferring electrons from CoQH2-cytochrome c reductase complex and cytochrome c oxidase complex activity (GO:0045155)	1	1	0	+	> 100	0.00296	1.34
MF	polyamine transmembrane transporter activity (GO:0015203)	2	1	0	+	> 100	0.00443	1.83
MF	putrescine transmembrane transporter activity (GO:0015489)	2	1	0	+	> 100	0.00443	1.68
MF	electron transfer activity (GO:0009055)	68	2	0.1	+	19.84	0.00482	1.68
MF	ornithine decarboxylase inhibitor activity (GO:0008073)	3	1	0	+	> 100	0.00591	1.91
MF	oxidoreductase activity, acting on NAD(P)H (GO:0016651)	80	2	0.12	+	16.87	0.00655	1.98
MF	angiostatin binding (GO:0043532)	4	1	0.01	+	> 100	0.00738	2.09
MF	peptidyl-dipeptidase activity (GO:0008241)	4	1	0.01	+	> 100	0.00738	1.97
MF	ornithine decarboxylase regulator activity (GO:0042979)	6	1	0.01	+	> 100	0.0103	2.6
MF	ATPase inhibitor activity (GO:0042030)	6	1	0.01	+	> 100	0.0103	2.46
MF	ankyrin repeat binding (GO:0071532)	6	1	0.01	+	> 100	0.0103	2.34
MF	porin activity (GO:0015288)	6	1	0.01	+	> 100	0.0103	2.23
MF	proton transmembrane transporter activity (GO:0015078)	116	2	0.17	+	11.63	0.0132	2.72
MF	adenylate kinase activity (GO:0004017)	9	1	0.01	+	74.96	0.0147	2.9
MF	dipeptidyl-peptidase activity (GO:0008239)	11	1	0.02	+	61.33	0.0176	3.33
MF	enzyme inhibitor activity (GO:0004857)	376	3	0.56	+	5.38	0.0182	3.31
MF	voltage-gated anion channel activity (GO:0008308)	14	1	0.02	+	48.19	0.022	3.83
MF	proton-transporting ATP synthase activity, rotational mechanism (GO:0046933)	15	1	0.02	+	44.97	0.0234	3.94
MF	nucleoside diphosphate kinase activity (GO:0004550)	17	1	0.03	+	39.68	0.0263	4.26
MF	nucleoside monophosphate kinase activity (GO:0050145)	18	1	0.03	+	37.48	0.0278	4.34
MF	oxidoreductase activity (GO:0016491)	781	4	1.16	+	3.46	0.0278	4.2
MF	wide pore channel activity (GO:0022829)	20	1	0.03	+	33.73	0.0306	4.48
MF	heme-copper terminal oxidase activity (GO:0015002)	21	1	0.03	+	32.12	0.0321	4.55
MF	cytochrome-c oxidase activity (GO:0004129)	21	1	0.03	+	32.12	0.0321	4.41
MF	oxidoreductase activity, acting on a heme group of donors, oxygen as acceptor (GO:0016676)	21	1	0.03	+	32.12	0.0321	4.28
MF	oxidoreductase activity, acting on a heme group of donors (GO:0016675)	22	1	0.03	+	30.66	0.0335	4.34
MF	ion transmembrane transporter activity (GO:0015075)	832	4	1.23	+	3.24	0.0339	4.27
MF	organic cation transmembrane transporter activity (GO:0015101)	23	1	0.03	+	29.33	0.0349	4.28
MF	dynein complex binding (GO:0070840)	23	1	0.03	+	29.33	0.0349	4.17
MF	molecular transducer activity (GO:0060089)	2324	0	3.44	-	< 0.01	0.0441	5.13
MF	signaling receptor activity (GO:0038023)	2271	0	3.37	-	< 0.01	0.0444	5.03
MF	ATPase activity, coupled to transmembrane movement of ions, rotational mechanism (GO:0044769)	32	1	0.05	+	21.08	0.0477	5.28
MF	ammonium transmembrane transporter activity (GO:0008519)	33	1	0.05	+	20.44	0.0492	5.31
MF	phosphotransferase activity, phosphate group as acceptor (GO:0016776)	33	1	0.05	+	20.44	0.0492	5.18
MF	tumor necrosis factor receptor binding (GO:0005164)	33	1	0.05	+	20.44	0.0492	5.07
CC	mitochondrial inner membrane (GO:0005743)	398	8	0.59	+	13.56	1.05e-07	0.000205
CC	organelle envelope (GO:0031967)	1004	11	1.49	+	7.39	1.27e-07	0.000124
CC	envelope (GO:0031975)	1005	11	1.49	+	7.38	1.28e-07	8.33e-05
CC	mitochondrial envelope (GO:0005740)	617	9	0.91	+	9.84	2.16e-07	0.000105
CC	organelle inner membrane (GO:0019866)	440	8	0.65	+	12.27	2.23e-07	8.71e-05
CC	cytoplasm (GO:0005737)	10748	30	15.93	+	1.88	4.4e-07	0.000143
CC	sperm part (GO:0097223)	235	6	0.35	+	17.22	1.3e-06	0.000362
CC	mitochondrial membrane (GO:0031966)	575	8	0.85	+	9.39	1.62e-06	0.000396
CC	mitochondrial part (GO:0044429)	799	9	1.18	+	7.6	1.82e-06	0.000394
CC	inner mitochondrial membrane protein complex (GO:0098800)	135	5	0.2	+	24.99	1.87e-06	0.000365
CC	mitochondrion (GO:0005739)	1765	12	2.62	+	4.59	4.61e-06	0.000818
CC	mitochondrial membrane part (GO:0044455)	216	5	0.32	+	15.62	1.73e-05	0.00281
CC	intracellular organelle (GO:0043229)	11722	29	17.38	+	1.67	2.9e-05	0.00436
CC	mitochondrial protein complex (GO:0098798)	264	5	0.39	+	12.78	4.43e-05	0.00618
CC	respiratory chain complex I (GO:0045271)	48	3	0.07	+	42.16	5.86e-05	0.00762
CC	NADH dehydrogenase complex (GO:0030964)	48	3	0.07	+	42.16	5.86e-05	0.00715
CC	mitochondrial respiratory chain complex I (GO:0005747)	48	3	0.07	+	42.16	5.86e-05	0.00673
CC	organelle (GO:0043226)	11968	29	17.74	+	1.63	6.22e-05	0.00674
CC	intracellular part (GO:0044424)	13454	30	19.94	+	1.5	0.000221	0.0227
CC	intracellular (GO:0005622)	13526	30	20.05	+	1.5	0.000221	0.0216
CC	mitochondrial respiratory chain (GO:0005746)	79	3	0.12	+	25.62	0.000242	0.0224
CC	respiratory chain complex (GO:0098803)	81	3	0.12	+	24.99	0.000259	0.023
CC	respiratory chain (GO:0070469)	89	3	0.13	+	22.74	0.000339	0.0288
CC	organelle membrane (GO:0031090)	1657	9	2.46	+	3.66	0.000529	0.043
CC	oxidoreductase complex (GO:1990204)	105	3	0.16	+	19.27	0.000543	0.0423
CC	mitochondrial proton-transporting ATP synthase complex (GO:0005753)	23	2	0.03	+	58.66	0.000624	0.0468
CC	proton-transporting ATP synthase complex (GO:0045259)	24	2	0.04	+	56.22	0.000675	0.0488
CC	sperm flagellum (GO:0036126)	114	3	0.17	+	17.75	0.000685	0.0477
CC	9+2 motile cilium (GO:0097729)	121	3	0.18	+	16.73	0.000811	0.0546
CC	cytoplasmic part (GO:0044444)	8279	22	12.27	+	1.79	0.000852	0.0554
CC	acrosomal vesicle (GO:0001669)	126	3	0.19	+	16.06	0.000909	0.0572
CC	membrane protein complex (GO:0098796)	1136	7	1.68	+	4.16	0.00121	0.0736
CC	intracellular organelle part (GO:0044446)	7114	19	10.55	+	1.8	0.00251	0.148
CC	proton-transporting two-sector ATPase complex (GO:0016469)	49	2	0.07	+	27.53	0.00259	0.149
CC	outer membrane (GO:0019867)	189	3	0.28	+	10.71	0.00284	0.158
CC	organelle outer membrane (GO:0031968)	189	3	0.28	+	10.71	0.00284	0.154
CC	cell part (GO:0044464)	15911	31	23.59	+	1.31	0.00299	0.154
CC	cell (GO:0005623)	15913	31	23.59	+	1.31	0.00299	0.158
CC	motile cilium (GO:0031514)	194	3	0.29	+	10.43	0.00305	0.153
CC	mitochondrial proton-transporting ATP synthase, stator stalk (GO:0000274)	2	1	0	+	> 100	0.00443	0.216
CC	proton-transporting ATP synthase, stator stalk (GO:0045265)	2	1	0	+	> 100	0.00443	0.211
CC	organelle part (GO:0044422)	7373	19	10.93	+	1.74	0.00472	0.219
CC	membrane-bounded organelle (GO:0043227)	10752	24	15.94	+	1.51	0.00513	0.233
CC	secretory vesicle (GO:0099503)	546	4	0.81	+	4.94	0.0085	0.377
CC	cilium (GO:0005929)	599	4	0.89	+	4.5	0.0116	0.505
CC	outer dense fiber (GO:0001520)	9	1	0.01	+	74.96	0.0147	0.624
CC	centriolar subdistal appendage (GO:0120103)	9	1	0.01	+	74.96	0.0147	0.61
CC	dynactin complex (GO:0005869)	9	1	0.01	+	74.96	0.0147	0.598
CC	MLL3/4 complex (GO:0044666)	11	1	0.02	+	61.33	0.0176	0.702
CC	secretory granule (GO:0030141)	375	3	0.56	+	5.4	0.0181	0.707
CC	mitochondrial proton-transporting ATP synthase complex, coupling factor F(o) (GO:0000276)	13	1	0.02	+	51.89	0.0205	0.785
CC	Set1C/COMPASS complex (GO:0048188)	13	1	0.02	+	51.89	0.0205	0.77
CC	proton-transporting ATP synthase complex, coupling factor F(o) (GO:0045263)	15	1	0.02	+	44.97	0.0234	0.862
CC	Golgi subcompartment (GO:0098791)	427	3	0.63	+	4.74	0.0253	0.916
CC	nuclear outer membrane (GO:0005640)	17	1	0.03	+	39.68	0.0263	0.934
CC	mitochondrial outer membrane (GO:0005741)	172	2	0.25	+	7.84	0.0273	0.951
CC	pore complex (GO:0046930)	18	1	0.03	+	37.48	0.0278	0.95
CC	anchored component of membrane (GO:0031225)	174	2	0.26	+	7.75	0.0279	0.938
CC	microtubule plus-end (GO:0035371)	22	1	0.03	+	30.66	0.0335	1.11
CC	Golgi medial cisterna (GO:0005797)	22	1	0.03	+	30.66	0.0335	1.09
CC	cytoplasmic dynein complex (GO:0005868)	23	1	0.03	+	29.33	0.0349	1.12
CC	retromer complex (GO:0030904)	23	1	0.03	+	29.33	0.0349	1.1
CC	proton-transporting two-sector ATPase complex, proton-transporting domain (GO:0033177)	24	1	0.04	+	28.11	0.0364	1.13
CC	Golgi apparatus part (GO:0044431)	499	3	0.74	+	4.06	0.0376	1.15
CC	trans-Golgi network (GO:0005802)	206	2	0.31	+	6.55	0.0378	1.14
CC	myelin sheath (GO:0043209)	212	2	0.31	+	6.36	0.0398	1.18
CC	microtubule end (GO:1990752)	29	1	0.04	+	23.26	0.0435	1.25
CC	cytoplasmic vesicle (GO:0031410)	1768	6	2.62	+	2.29	0.0435	1.27
CC	intracellular vesicle (GO:0097708)	1773	6	2.63	+	2.28	0.044	1.24
CC	catalytic complex (GO:1902494)	1360	5	2.02	+	2.48	0.0486	1.36
Additional file 2 GO Analysis of DEPs (Down regulated)
GO-analysis	Term	Mus musculus - REFLIST (22262)	upload_1 (33)	upload_1 (expected)	upload_1 (over/under)	upload_1 (fold Enrichment)	upload_1 (raw P-value)	upload_1 (FDR)
BP	system development (GO:0048731)	4066	19	5.84	+	3.25	2.83e-07	0.0044
BP	regulation of biological quality (GO:0065008)	3663	18	5.27	+	3.42	3.57e-07	0.00277
BP	animal organ development (GO:0048513)	2952	16	4.24	+	3.77	6.76e-07	0.0035
BP	multicellular organism development (GO:0007275)	4608	19	6.62	+	2.87	2.1e-06	0.00818
BP	maintenance of location (GO:0051235)	164	5	0.24	+	21.21	4.03e-06	0.0125
BP	interaction with symbiont (GO:0051702)	72	4	0.1	+	38.65	4.17e-06	0.0108
BP	actin filament-based process (GO:0030029)	500	7	0.72	+	9.74	6.2e-06	0.0138
BP	anatomical structure development (GO:0048856)	4952	19	7.12	+	2.67	6.5e-06	0.0126
BP	modification of morphology or physiology of other organism involved in symbiotic interaction (GO:0051817)	86	4	0.12	+	32.36	8.19e-06	0.0141
BP	interaction with other organism via secreted substance involved in symbiotic interaction (GO:0052047)	2	2	0	+	> 100	1.2e-05	0.0186
BP	positive regulation of protein processing in phagocytic vesicle (GO:1903923)	2	2	0	+	> 100	1.2e-05	0.0169
BP	regulation of protein processing in phagocytic vesicle (GO:1903921)	2	2	0	+	> 100	1.2e-05	0.0155
BP	cell migration (GO:0016477)	792	8	1.14	+	7.03	1.3e-05	0.0155
BP	regulation of cellular component organization (GO:0051128)	2412	13	3.47	+	3.75	1.36e-05	0.0151
BP	symbiont process (GO:0044403)	213	5	0.31	+	16.33	1.39e-05	0.0144
BP	developmental process (GO:0032502)	5233	19	7.52	+	2.53	1.52e-05	0.0148
BP	cell differentiation involved in embryonic placenta development (GO:0060706)	31	3	0.04	+	67.32	1.56e-05	0.0143
BP	lipid storage (GO:0019915)	32	3	0.05	+	65.22	1.7e-05	0.0147
BP	regulation of iron ion import (GO:1900390)	3	2	0	+	> 100	1.99e-05	0.0163
BP	multicellular organismal process (GO:0032501)	6978	22	10.03	+	2.19	2.13e-05	0.0165
BP	localization of cell (GO:0051674)	904	8	1.3	+	6.16	3.33e-05	0.0247
BP	cell motility (GO:0048870)	904	8	1.3	+	6.16	3.33e-05	0.0236
BP	supramolecular fiber organization (GO:0097435)	440	6	0.63	+	9.49	3.61e-05	0.0244
BP	actin cytoskeleton organization (GO:0030036)	447	6	0.64	+	9.34	3.94e-05	0.0255
BP	positive regulation of cellular component organization (GO:0051130)	1223	9	1.76	+	5.12	4.12e-05	0.0256
BP	negative regulation of hemostasis (GO:1900047)	45	3	0.06	+	46.38	4.45e-05	0.0266
BP	negative regulation of blood coagulation (GO:0030195)	45	3	0.06	+	46.38	4.45e-05	0.0256
BP	interspecies interaction between organisms (GO:0044419)	274	5	0.39	+	12.7	4.52e-05	0.0251
BP	muscle structure development (GO:0061061)	467	6	0.67	+	8.94	5.01e-05	0.0269
BP	negative regulation of coagulation (GO:0050819)	47	3	0.07	+	44.41	5.03e-05	0.0261
BP	regulation of iron ion transport (GO:0034756)	6	2	0.01	+	> 100	5.56e-05	0.0279
BP	movement of cell or subcellular component (GO:0006928)	1273	9	1.83	+	4.92	5.62e-05	0.0273
BP	modification of morphology or physiology of other organism (GO:0035821)	147	4	0.21	+	18.93	6.27e-05	0.0296
BP	regulation of cell shape (GO:0008360)	147	4	0.21	+	18.93	6.27e-05	0.0287
BP	cellular response to metal ion (GO:0071248)	149	4	0.21	+	18.68	6.6e-05	0.0293
BP	ganglioside catabolic process (GO:0006689)	7	2	0.01	+	> 100	7.14e-05	0.0308
BP	positive regulation of receptor-mediated endocytosis (GO:0048260)	56	3	0.08	+	37.27	8.27e-05	0.0347
BP	positive regulation of endocytosis (GO:0045807)	160	4	0.23	+	17.39	8.64e-05	0.0354
BP	cellular lipid catabolic process (GO:0044242)	162	4	0.23	+	17.18	9.06e-05	0.0361
BP	multi-organism process (GO:0051704)	2089	11	3	+	3.66	0.0001	0.0389
BP	cellular response to inorganic substance (GO:0071241)	170	4	0.24	+	16.37	0.000109	0.0412
BP	locomotion (GO:0040011)	1088	8	1.56	+	5.12	0.000122	0.045
BP	negative regulation of wound healing (GO:0061045)	65	3	0.09	+	32.11	0.000126	0.0457
BP	oligosaccharide catabolic process (GO:0009313)	10	2	0.01	+	> 100	0.000131	0.0461
BP	regulation of developmental process (GO:0050793)	2565	12	3.69	+	3.25	0.000135	0.0466
BP	modification by host of symbiont morphology or physiology (GO:0051851)	67	3	0.1	+	31.15	0.000138	0.0465
BP	immune system process (GO:0002376)	2186	11	3.14	+	3.5	0.000151	0.0498
BP	cellular response to iron ion (GO:0071281)	12	2	0.02	+	> 100	0.00018	0.0582
BP	glycosphingolipid catabolic process (GO:0046479)	12	2	0.02	+	> 100	0.00018	0.057
BP	regulation of hemostasis (GO:1900046)	76	3	0.11	+	27.46	0.000197	0.0613
BP	regulation of blood coagulation (GO:0030193)	76	3	0.11	+	27.46	0.000197	0.0601
BP	regulation of cell-substrate adhesion (GO:0010810)	200	4	0.29	+	13.91	0.0002	0.0599
BP	glycolipid catabolic process (GO:0019377)	13	2	0.02	+	> 100	0.000207	0.0608
BP	hepatocyte apoptotic process (GO:0097284)	13	2	0.02	+	> 100	0.000207	0.0596
BP	localization (GO:0051179)	4601	16	6.61	+	2.42	0.000218	0.0616
BP	negative regulation of response to wounding (GO:1903035)	80	3	0.11	+	26.09	0.000228	0.0623
BP	regulation of coagulation (GO:0050818)	80	3	0.11	+	26.09	0.000228	0.0612
BP	gliogenesis (GO:0042063)	207	4	0.3	+	13.44	0.000228	0.0632
BP	homeostatic process (GO:0042592)	1541	9	2.22	+	4.06	0.00024	0.0633
BP	response to inorganic substance (GO:0010035)	398	5	0.57	+	8.74	0.000254	0.0657
BP	fibrinolysis (GO:0042730)	15	2	0.02	+	92.76	0.000268	0.0683
BP	ferric iron transport (GO:0015682)	15	2	0.02	+	92.76	0.000268	0.0672
BP	ceramide catabolic process (GO:0046514)	15	2	0.02	+	92.76	0.000268	0.0661
BP	trivalent inorganic cation transport (GO:0072512)	15	2	0.02	+	92.76	0.000268	0.0651
BP	regeneration (GO:0031099)	85	3	0.12	+	24.55	0.000271	0.0649
BP	regulation of receptor-mediated endocytosis (GO:0048259)	87	3	0.13	+	23.99	0.00029	0.0683
BP	myeloid cell differentiation (GO:0030099)	222	4	0.32	+	12.53	0.000296	0.0687
BP	killing of cells in other organism involved in symbiotic interaction (GO:0051883)	16	2	0.02	+	86.96	0.000301	0.0688
BP	disruption of cells of other organism involved in symbiotic interaction (GO:0051818)	16	2	0.02	+	86.96	0.000301	0.0678
BP	in utero embryonic development (GO:0001701)	428	5	0.62	+	8.13	0.000353	0.0784
BP	ganglioside metabolic process (GO:0001573)	18	2	0.03	+	77.3	0.000373	0.0817
BP	actomyosin structure organization (GO:0031032)	98	3	0.14	+	21.3	0.000407	0.0878
BP	cell development (GO:0048468)	1666	9	2.39	+	3.76	0.000428	0.0912
BP	extracellular structure organization (GO:0043062)	246	4	0.35	+	11.31	0.000434	0.0911
BP	response to iron ion (GO:0010039)	20	2	0.03	+	69.57	0.000453	0.0939
BP	regulation of endocytosis (GO:0030100)	250	4	0.36	+	11.13	0.00046	0.0942
BP	regulation of response to external stimulus (GO:0032101)	707	6	1.02	+	5.9	0.000466	0.0942
BP	cytoskeleton organization (GO:0007010)	1004	7	1.44	+	4.85	0.00048	0.0957
BP	muscle cell differentiation (GO:0042692)	253	4	0.36	+	11	0.000481	0.0947
BP	lipid catabolic process (GO:0016042)	253	4	0.36	+	11	0.000481	0.0935
BP	wound healing (GO:0042060)	253	4	0.36	+	11	0.000481	0.0924
BP	blood coagulation (GO:0007596)	108	3	0.16	+	19.32	0.000536	0.102
BP	sphingolipid catabolic process (GO:0030149)	22	2	0.03	+	63.24	0.00054	0.101
BP	embryonic placenta development (GO:0001892)	109	3	0.16	+	19.15	0.000551	0.102
BP	coagulation (GO:0050817)	109	3	0.16	+	19.15	0.000551	0.101
BP	response to metal ion (GO:0010038)	263	4	0.38	+	10.58	0.000555	0.1
BP	hemostasis (GO:0007599)	111	3	0.16	+	18.8	0.00058	0.104
BP	regulation of anatomical structure morphogenesis (GO:0022603)	1038	7	1.49	+	4.69	0.000585	0.103
BP	endodermal cell differentiation (GO:0035987)	23	2	0.03	+	60.49	0.000587	0.102
BP	embryo development (GO:0009790)	1065	7	1.53	+	4.57	0.000681	0.118
BP	animal organ regeneration (GO:0031100)	25	2	0.04	+	55.65	0.000685	0.117
BP	membrane lipid catabolic process (GO:0046466)	25	2	0.04	+	55.65	0.000685	0.116
BP	cell adhesion (GO:0007155)	767	6	1.1	+	5.44	0.000714	0.119
BP	positive regulation of protein processing (GO:0010954)	26	2	0.04	+	53.51	0.000737	0.122
BP	epithelial cell apoptotic process (GO:1904019)	26	2	0.04	+	53.51	0.000737	0.121
BP	regulation of cell morphogenesis (GO:0022604)	506	5	0.73	+	6.87	0.000749	0.121
BP	cell differentiation (GO:0030154)	3553	13	5.11	+	2.55	0.000749	0.12
BP	positive regulation of cell-substrate adhesion (GO:0010811)	122	3	0.18	+	17.11	0.000758	0.12
BP	biological adhesion (GO:0022610)	777	6	1.12	+	5.37	0.000764	0.12
BP	cellular catabolic process (GO:0044248)	1448	8	2.08	+	3.84	0.000831	0.129
BP	cellular component organization (GO:0016043)	4944	16	7.11	+	2.25	0.000833	0.128
BP	hydrogen peroxide catabolic process (GO:0042744)	28	2	0.04	+	49.69	0.000847	0.129
BP	positive regulation of protein maturation (GO:1903319)	28	2	0.04	+	49.69	0.000847	0.128
BP	regulation of wound healing (GO:0061041)	129	3	0.19	+	16.18	0.000888	0.133
BP	blood vessel endothelial cell migration (GO:0043534)	29	2	0.04	+	47.98	0.000904	0.134
BP	cellular developmental process (GO:0048869)	3628	13	5.21	+	2.49	0.000918	0.135
BP	endoderm formation (GO:0001706)	30	2	0.04	+	46.38	0.000964	0.14
BP	disruption of cells of other organism (GO:0044364)	30	2	0.04	+	46.38	0.000964	0.139
BP	killing of cells of other organism (GO:0031640)	30	2	0.04	+	46.38	0.000964	0.137
BP	cellular component organization or biogenesis (GO:0071840)	5114	16	7.35	+	2.18	0.000999	0.141
BP	negative regulation of response to external stimulus (GO:0032102)	312	4	0.45	+	8.92	0.00104	0.146
BP	iron ion transport (GO:0006826)	32	2	0.05	+	43.48	0.00109	0.151
BP	response to wounding (GO:0009611)	325	4	0.47	+	8.56	0.00121	0.166
BP	erythrocyte development (GO:0048821)	35	2	0.05	+	39.75	0.00129	0.176
BP	oligosaccharide metabolic process (GO:0009311)	36	2	0.05	+	38.65	0.00136	0.184
BP	sarcomere organization (GO:0045214)	37	2	0.05	+	37.6	0.00143	0.192
BP	regulation of response to stress (GO:0080134)	1215	7	1.75	+	4.01	0.00147	0.195
BP	glycosphingolipid metabolic process (GO:0006687)	38	2	0.05	+	36.62	0.0015	0.198
BP	regulation of cellular protein metabolic process (GO:0032268)	2421	10	3.48	+	2.87	0.00157	0.205
BP	regulation of response to wounding (GO:1903034)	162	3	0.23	+	12.88	0.00169	0.218
BP	cell-cell adhesion (GO:0098609)	359	4	0.52	+	7.75	0.00173	0.223
BP	hydrogen peroxide metabolic process (GO:0042743)	41	2	0.06	+	33.94	0.00174	0.221
BP	catabolic process (GO:0009056)	1628	8	2.34	+	3.42	0.00177	0.223
BP	hemopoiesis (GO:0030097)	617	5	0.89	+	5.64	0.00179	0.225
BP	positive regulation of biological process (GO:0048518)	5822	17	8.37	+	2.03	0.0018	0.223
BP	placenta development (GO:0001890)	166	3	0.24	+	12.57	0.00181	0.223
BP	glial cell migration (GO:0008347)	42	2	0.06	+	33.13	0.00182	0.223
BP	antibiotic catabolic process (GO:0017001)	46	2	0.07	+	30.25	0.00216	0.262
BP	cellular component assembly (GO:0022607)	2093	9	3.01	+	2.99	0.00218	0.263
BP	protein-containing complex assembly (GO:0065003)	1311	7	1.88	+	3.71	0.00227	0.271
BP	response to stress (GO:0006950)	3005	11	4.32	+	2.55	0.00228	0.27
BP	regulation of cell adhesion (GO:0030155)	653	5	0.94	+	5.33	0.00229	0.27
BP	leukocyte cell-cell adhesion (GO:0007159)	48	2	0.07	+	28.99	0.00234	0.274
BP	regulation of multicellular organismal process (GO:0051239)	3040	11	4.37	+	2.52	0.0025	0.29
BP	regulation of peptidase activity (GO:0052547)	401	4	0.58	+	6.94	0.00258	0.297
BP	leukocyte migration (GO:0050900)	189	3	0.27	+	11.04	0.0026	0.297
BP	hematopoietic or lymphoid organ development (GO:0048534)	675	5	0.97	+	5.15	0.00265	0.3
BP	regulation of protein metabolic process (GO:0051246)	2605	10	3.74	+	2.67	0.00272	0.307
BP	cytolysis by symbiont of host cells (GO:0001897)	1	1	0	+	> 100	0.00287	0.321
BP	negative regulation of chromosome condensation (GO:1902340)	1	1	0	+	> 100	0.00287	0.319
BP	hemolysis in other organism involved in symbiotic interaction (GO:0052331)	1	1	0	+	> 100	0.00287	0.316
BP	interaction with symbiont via secreted substance involved in symbiotic interaction (GO:0052213)	1	1	0	+	> 100	0.00287	0.314
BP	modification of morphology or physiology of other organism via secreted substance involved in symbiotic interaction (GO:0052212)	1	1	0	+	> 100	0.00287	0.312
BP	modification by host of symbiont morphology or physiology via secreted substance (GO:0052182)	1	1	0	+	> 100	0.00287	0.31
BP	regulation of circulating fibrinogen levels (GO:0044537)	1	1	0	+	> 100	0.00287	0.308
BP	hemolysis in other organism (GO:0044179)	1	1	0	+	> 100	0.00287	0.305
BP	telomeric heterochromatin assembly (GO:0031509)	1	1	0	+	> 100	0.00287	0.303
BP	regulation of plasma membrane raft polarization (GO:1903906)	1	1	0	+	> 100	0.00287	0.301
BP	hemolysis by symbiont of host erythrocytes (GO:0019836)	1	1	0	+	> 100	0.00287	0.299
BP	renal protein absorption (GO:0097017)	1	1	0	+	> 100	0.00287	0.297
BP	regulation of proteolysis (GO:0030162)	695	5	1	+	5	0.003	0.309
BP	reproductive structure development (GO:0048608)	424	4	0.61	+	6.56	0.00315	0.322
BP	striated muscle cell differentiation (GO:0051146)	203	3	0.29	+	10.28	0.00317	0.322
BP	immune system development (GO:0002520)	706	5	1.01	+	4.93	0.00321	0.324
BP	cofactor catabolic process (GO:0051187)	57	2	0.08	+	24.41	0.00325	0.325
BP	myofibril assembly (GO:0030239)	57	2	0.08	+	24.41	0.00325	0.323
BP	reproductive system development (GO:0061458)	428	4	0.62	+	6.5	0.00325	0.322
BP	positive regulation of molecular function (GO:0044093)	1401	7	2.01	+	3.48	0.00329	0.324
BP	chordate embryonic development (GO:0043009)	713	5	1.02	+	4.88	0.00334	0.327
BP	endothelial cell migration (GO:0043542)	58	2	0.08	+	23.99	0.00335	0.326
BP	regulation of symbiosis, encompassing mutualism through parasitism (GO:0043903)	208	3	0.3	+	10.03	0.00339	0.327
BP	negative regulation of cytokine secretion (GO:0050710)	59	2	0.08	+	23.58	0.00346	0.332
BP	extracellular matrix organization (GO:0030198)	213	3	0.31	+	9.8	0.00362	0.345
BP	developmental process involved in reproduction (GO:0003006)	728	5	1.05	+	4.78	0.00365	0.346
BP	myeloid cell development (GO:0061515)	61	2	0.09	+	22.81	0.00369	0.348
BP	embryo development ending in birth or egg hatching (GO:0009792)	731	5	1.05	+	4.76	0.00372	0.348
BP	positive regulation of multicellular organismal process (GO:0051240)	1834	8	2.64	+	3.03	0.00372	0.346
BP	endoderm development (GO:0007492)	63	2	0.09	+	22.09	0.00392	0.363
BP	actin filament organization (GO:0007015)	221	3	0.32	+	9.44	0.004	0.368
BP	cellular component biogenesis (GO:0044085)	2293	9	3.3	+	2.73	0.00406	0.372
BP	regulation of vesicle-mediated transport (GO:0060627)	457	4	0.66	+	6.09	0.0041	0.373
BP	biological regulation (GO:0065007)	11743	25	16.88	+	1.48	0.00412	0.372
BP	ion homeostasis (GO:0050801)	750	5	1.08	+	4.64	0.00414	0.372
BP	actin cytoskeleton reorganization (GO:0031532)	66	2	0.09	+	21.08	0.00429	0.383
BP	negative regulation of cell adhesion molecule production (GO:0060354)	2	1	0	+	> 100	0.0043	0.382
BP	cell adhesion molecule production (GO:0060352)	2	1	0	+	> 100	0.0043	0.38
BP	response to iron(III) ion (GO:0010041)	2	1	0	+	> 100	0.0043	0.378
BP	negative regulation of transforming growth factor-beta secretion (GO:2001202)	2	1	0	+	> 100	0.0043	0.376
BP	uropod organization (GO:0032796)	2	1	0	+	> 100	0.0043	0.373
BP	cytolysis in other organism involved in symbiotic interaction (GO:0051801)	2	1	0	+	> 100	0.0043	0.371
BP	cellular response to iron(III) ion (GO:0071283)	2	1	0	+	> 100	0.0043	0.369
BP	maintenance of mitochondrion location (GO:0051659)	2	1	0	+	> 100	0.0043	0.367
BP	miRNA transport (GO:1990428)	2	1	0	+	> 100	0.0043	0.365
BP	positive regulation of telomerase RNA reverse transcriptase activity (GO:1905663)	2	1	0	+	> 100	0.0043	0.363
BP	neutrophil aggregation (GO:0070488)	2	1	0	+	> 100	0.0043	0.361
BP	positive regulation of transferrin receptor binding (GO:1904437)	2	1	0	+	> 100	0.0043	0.359
BP	regulation of transferrin receptor binding (GO:1904435)	2	1	0	+	> 100	0.0043	0.357
BP	positive regulation of ferrous iron binding (GO:1904434)	2	1	0	+	> 100	0.0043	0.356
BP	regulation of ferrous iron binding (GO:1904432)	2	1	0	+	> 100	0.0043	0.354
BP	negative regulation of very-low-density lipoprotein particle remodeling (GO:0010903)	2	1	0	+	> 100	0.0043	0.352
BP	negative regulation of actin filament severing (GO:1903919)	2	1	0	+	> 100	0.0043	0.35
BP	regulation of actin filament severing (GO:1903918)	2	1	0	+	> 100	0.0043	0.348
BP	positive regulation of substrate-dependent cell migration, cell attachment to substrate (GO:1904237)	2	1	0	+	> 100	0.0043	0.346
BP	regulation of substrate-dependent cell migration, cell attachment to substrate (GO:1904235)	2	1	0	+	> 100	0.0043	0.345
BP	smooth muscle cell-matrix adhesion (GO:0061302)	2	1	0	+	> 100	0.0043	0.343
BP	neuromuscular process controlling balance (GO:0050885)	67	2	0.1	+	20.77	0.00441	0.35
BP	positive regulation of developmental process (GO:0051094)	1478	7	2.12	+	3.29	0.00442	0.349
BP	cell killing (GO:0001906)	69	2	0.1	+	20.16	0.00466	0.366
BP	regulation of cytokine production involved in immune response (GO:0002718)	69	2	0.1	+	20.16	0.00466	0.364
BP	protein-containing complex subunit organization (GO:0043933)	1496	7	2.15	+	3.26	0.00472	0.367
BP	actin filament-based movement (GO:0030048)	71	2	0.1	+	19.6	0.00492	0.381
BP	response to external stimulus (GO:0009605)	1934	8	2.78	+	2.88	0.00514	0.396
BP	ceramide metabolic process (GO:0006672)	73	2	0.1	+	19.06	0.00519	0.397
BP	telomere organization (GO:0032200)	74	2	0.11	+	18.8	0.00532	0.406
BP	regulation of protein processing (GO:0070613)	75	2	0.11	+	18.55	0.00546	0.414
BP	antigen processing and presentation of exogenous protein antigen via MHC class Ib, TAP-dependent (GO:0002481)	3	1	0	+	> 100	0.00573	0.432
BP	antigen processing and presentation of exogenous peptide antigen via MHC class Ib (GO:0002477)	3	1	0	+	> 100	0.00573	0.43
BP	calcium-independent cell-matrix adhesion (GO:0007161)	3	1	0	+	> 100	0.00573	0.428
BP	positive regulation of keratinocyte apoptotic process (GO:1902174)	3	1	0	+	> 100	0.00573	0.426
BP	cellular response to mercury ion (GO:0071288)	3	1	0	+	> 100	0.00573	0.424
BP	response to hydrostatic pressure (GO:0051599)	3	1	0	+	> 100	0.00573	0.422
BP	regulation of telomerase RNA reverse transcriptase activity (GO:1905661)	3	1	0	+	> 100	0.00573	0.42
BP	negative regulation of growth of symbiont on or near host surface (GO:0044140)	3	1	0	+	> 100	0.00573	0.418
BP	modulation of growth of symbiont on or near host (GO:0044139)	3	1	0	+	> 100	0.00573	0.416
BP	pericentric heterochromatin assembly (GO:0031508)	3	1	0	+	> 100	0.00573	0.414
BP	regulation of eIF2 alpha phosphorylation by heme (GO:0010999)	3	1	0	+	> 100	0.00573	0.412
BP	regulation of very-low-density lipoprotein particle remodeling (GO:0010901)	3	1	0	+	> 100	0.00573	0.41
BP	male courtship behavior (GO:0008049)	3	1	0	+	> 100	0.00573	0.409
BP	protein polymerization (GO:0051258)	77	2	0.11	+	18.07	0.00574	0.407
BP	epithelial cell migration (GO:0010631)	77	2	0.11	+	18.07	0.00574	0.406
BP	regulation of protein maturation (GO:1903317)	77	2	0.11	+	18.07	0.00574	0.404
BP	glycolipid metabolic process (GO:0006664)	78	2	0.11	+	17.84	0.00588	0.412
BP	regulation of protein stability (GO:0031647)	255	3	0.37	+	8.18	0.00593	0.413
BP	epithelium migration (GO:0090132)	79	2	0.11	+	17.61	0.00603	0.418
BP	liposaccharide metabolic process (GO:1903509)	79	2	0.11	+	17.61	0.00603	0.416
BP	organelle organization (GO:0006996)	2912	10	4.19	+	2.39	0.00613	0.421
BP	oogenesis (GO:0048477)	80	2	0.11	+	17.39	0.00617	0.423
BP	tissue migration (GO:0090130)	82	2	0.12	+	16.97	0.00647	0.441
BP	transition metal ion transport (GO:0000041)	82	2	0.12	+	16.97	0.00647	0.439
BP	lipid localization (GO:0010876)	267	3	0.38	+	7.82	0.00672	0.454
BP	carbohydrate catabolic process (GO:0016052)	85	2	0.12	+	16.37	0.00692	0.466
BP	formation of primary germ layer (GO:0001704)	86	2	0.12	+	16.18	0.00707	0.474
BP	iron ion homeostasis (GO:0055072)	86	2	0.12	+	16.18	0.00707	0.472
BP	regulation of transforming growth factor-beta secretion (GO:2001201)	4	1	0.01	+	> 100	0.00716	0.475
BP	positive regulation of fibrinolysis (GO:0051919)	4	1	0.01	+	> 100	0.00716	0.473
BP	cytolysis in other organism (GO:0051715)	4	1	0.01	+	> 100	0.00716	0.471
BP	regulation of centromere complex assembly (GO:0090230)	4	1	0.01	+	> 100	0.00716	0.469
BP	regulation of establishment of T cell polarity (GO:1903903)	4	1	0.01	+	> 100	0.00716	0.467
BP	regulation of chromosome condensation (GO:0060623)	4	1	0.01	+	> 100	0.00716	0.465
BP	regulation of multicellular organismal development (GO:2000026)	2044	8	2.94	+	2.72	0.00716	0.464
BP	erythrocyte differentiation (GO:0030218)	87	2	0.13	+	15.99	0.00723	0.466
BP	positive regulation of response to external stimulus (GO:0032103)	282	3	0.41	+	7.4	0.0078	0.501
BP	cellular component assembly involved in morphogenesis (GO:0010927)	92	2	0.13	+	15.12	0.00804	0.514
BP	negative regulation of multicellular organismal process (GO:0051241)	1249	6	1.8	+	3.34	0.00807	0.514
BP	anatomical structure formation involved in morphogenesis (GO:0048646)	884	5	1.27	+	3.93	0.0082	0.52
BP	positive regulation of establishment of endothelial barrier (GO:1903142)	5	1	0.01	+	> 100	0.00858	0.542
BP	killing by symbiont of host cells (GO:0001907)	5	1	0.01	+	> 100	0.00858	0.54
BP	establishment of T cell polarity (GO:0001768)	5	1	0.01	+	> 100	0.00858	0.538
BP	establishment of lymphocyte polarity (GO:0001767)	5	1	0.01	+	> 100	0.00858	0.536
BP	G-quadruplex DNA unwinding (GO:0044806)	5	1	0.01	+	> 100	0.00858	0.534
BP	positive regulation of endothelial cell development (GO:1901552)	5	1	0.01	+	> 100	0.00858	0.532
BP	establishment of meiotic spindle localization (GO:0051295)	5	1	0.01	+	> 100	0.00858	0.529
BP	disruption by symbiont of host cell (GO:0044004)	5	1	0.01	+	> 100	0.00858	0.527
BP	striated muscle atrophy (GO:0014891)	5	1	0.01	+	> 100	0.00858	0.525
BP	negative regulation of cytokine secretion involved in immune response (GO:0002740)	5	1	0.01	+	> 100	0.00858	0.523
BP	negative regulation of biological process (GO:0048519)	4927	14	7.08	+	1.98	0.00858	0.521
BP	erythrocyte homeostasis (GO:0034101)	98	2	0.14	+	14.2	0.00905	0.547
BP	liver development (GO:0001889)	100	2	0.14	+	13.91	0.0094	0.566
BP	maintenance of location in cell (GO:0051651)	101	2	0.15	+	13.78	0.00958	0.575
BP	regulation of inflammatory response (GO:0050727)	308	3	0.44	+	6.78	0.00989	0.591
BP	hepaticobiliary system development (GO:0061008)	103	2	0.15	+	13.51	0.00994	0.592
BP	ferric iron import (GO:0033216)	6	1	0.01	+	> 100	0.01	0.594
BP	regulation of Cdc42 protein signal transduction (GO:0032489)	6	1	0.01	+	> 100	0.01	0.591
BP	peptidyl-cysteine S-nitrosylation (GO:0018119)	6	1	0.01	+	> 100	0.01	0.589
BP	cholesterol import (GO:0070508)	6	1	0.01	+	> 100	0.01	0.587
BP	positive regulation of oligodendrocyte progenitor proliferation (GO:0070447)	6	1	0.01	+	> 100	0.01	0.585
BP	astrocyte cell migration (GO:0043615)	6	1	0.01	+	> 100	0.01	0.583
BP	negative regulation of interleukin-1 beta secretion (GO:0050713)	6	1	0.01	+	> 100	0.01	0.58
BP	sterol import (GO:0035376)	6	1	0.01	+	> 100	0.01	0.578
BP	courtship behavior (GO:0007619)	6	1	0.01	+	> 100	0.01	0.576
BP	cell-matrix adhesion (GO:0007160)	105	2	0.15	+	13.25	0.0103	0.591
BP	positive regulation of protein binding (GO:0032092)	106	2	0.15	+	13.13	0.0105	0.6
BP	positive regulation of proteolysis (GO:0045862)	315	3	0.45	+	6.63	0.0105	0.598
BP	positive regulation of cellular process (GO:0048522)	5184	14	7.45	+	1.88	0.0106	0.603
BP	reactive oxygen species metabolic process (GO:0072593)	107	2	0.15	+	13	0.0107	0.604
BP	metal ion homeostasis (GO:0055065)	607	4	0.87	+	4.58	0.0109	0.616
BP	reproductive process (GO:0022414)	1338	6	1.92	+	3.12	0.0111	0.625
BP	reproduction (GO:0000003)	1339	6	1.92	+	3.12	0.0112	0.625
BP	regulation of cell adhesion molecule production (GO:0060353)	7	1	0.01	+	99.38	0.0114	0.637
BP	negative regulation of fibrinolysis (GO:0051918)	7	1	0.01	+	99.38	0.0114	0.634
BP	regulation of keratinocyte apoptotic process (GO:1902172)	7	1	0.01	+	99.38	0.0114	0.632
BP	response to water (GO:0009415)	7	1	0.01	+	99.38	0.0114	0.63
BP	protein nitrosylation (GO:0017014)	7	1	0.01	+	99.38	0.0114	0.628
BP	positive regulation of receptor binding (GO:1900122)	7	1	0.01	+	99.38	0.0114	0.625
BP	primary miRNA processing (GO:0031053)	7	1	0.01	+	99.38	0.0114	0.623
BP	antigen processing and presentation of endogenous peptide antigen via MHC class I (GO:0019885)	7	1	0.01	+	99.38	0.0114	0.621
BP	muscle filament sliding (GO:0030049)	7	1	0.01	+	99.38	0.0114	0.619
BP	very-low-density lipoprotein particle remodeling (GO:0034372)	7	1	0.01	+	99.38	0.0114	0.617
BP	carbohydrate derivative catabolic process (GO:1901136)	111	2	0.16	+	12.53	0.0114	0.615
BP	regulation of hydrolase activity (GO:0051336)	962	5	1.38	+	3.62	0.0116	0.619
BP	regulation of endopeptidase activity (GO:0052548)	328	3	0.47	+	6.36	0.0117	0.625
BP	positive regulation of cell development (GO:0010720)	622	4	0.89	+	4.47	0.0119	0.632
BP	regulation of catalytic activity (GO:0050790)	1781	7	2.56	+	2.73	0.0119	0.634
BP	positive regulation of cysteine-type endopeptidase activity involved in apoptotic process (GO:0043280)	115	2	0.17	+	12.1	0.0122	0.646
BP	regulation of body fluid levels (GO:0050878)	334	3	0.48	+	6.25	0.0123	0.647
BP	sphingolipid metabolic process (GO:0006665)	116	2	0.17	+	11.99	0.0124	0.652
BP	protein metabolic process (GO:0019538)	3581	11	5.15	+	2.14	0.0125	0.657
BP	antibiotic metabolic process (GO:0016999)	117	2	0.17	+	11.89	0.0126	0.658
BP	positive regulation of cysteine-type endopeptidase activity involved in apoptotic signaling pathway (GO:2001269)	8	1	0.01	+	86.96	0.0128	0.668
BP	male mating behavior (GO:0060179)	8	1	0.01	+	86.96	0.0128	0.666
BP	actin filament reorganization (GO:0090527)	8	1	0.01	+	86.96	0.0128	0.663
BP	heterochromatin assembly (GO:0031507)	8	1	0.01	+	86.96	0.0128	0.661
BP	actin filament severing (GO:0051014)	8	1	0.01	+	86.96	0.0128	0.659
BP	oxygen transport (GO:0015671)	8	1	0.01	+	86.96	0.0128	0.657
BP	regulation of intestinal cholesterol absorption (GO:0030300)	8	1	0.01	+	86.96	0.0128	0.655
BP	muscle atrophy (GO:0014889)	8	1	0.01	+	86.96	0.0128	0.653
BP	high-density lipoprotein particle assembly (GO:0034380)	8	1	0.01	+	86.96	0.0128	0.65
BP	triglyceride-rich lipoprotein particle remodeling (GO:0034370)	8	1	0.01	+	86.96	0.0128	0.648
BP	regulation of protein phosphorylation (GO:0001932)	1387	6	1.99	+	3.01	0.0131	0.661
BP	regulation of transport (GO:0051049)	1819	7	2.61	+	2.68	0.0133	0.668
BP	myeloid cell homeostasis (GO:0002262)	121	2	0.17	+	11.5	0.0134	0.672
BP	response to other organism (GO:0051707)	1006	5	1.45	+	3.46	0.0138	0.688
BP	single fertilization (GO:0007338)	123	2	0.18	+	11.31	0.0139	0.688
BP	response to external biotic stimulus (GO:0043207)	1008	5	1.45	+	3.45	0.0139	0.689
BP	integrin activation (GO:0033622)	9	1	0.01	+	77.3	0.0143	0.704
BP	penetration of zona pellucida (GO:0007341)	9	1	0.01	+	77.3	0.0143	0.702
BP	positive regulation of circadian sleep/wake cycle, non-REM sleep (GO:0046010)	9	1	0.01	+	77.3	0.0143	0.699
BP	positive regulation by host of viral genome replication (GO:0044829)	9	1	0.01	+	77.3	0.0143	0.697
BP	actin-myosin filament sliding (GO:0033275)	9	1	0.01	+	77.3	0.0143	0.695
BP	amyloid fibril formation (GO:1990000)	9	1	0.01	+	77.3	0.0143	0.693
BP	regulation of intestinal lipid absorption (GO:1904729)	9	1	0.01	+	77.3	0.0143	0.691
BP	phospholipid homeostasis (GO:0055091)	9	1	0.01	+	77.3	0.0143	0.689
BP	positive regulation of cholesterol esterification (GO:0010873)	9	1	0.01	+	77.3	0.0143	0.686
BP	female gamete generation (GO:0007292)	126	2	0.18	+	11.04	0.0145	0.696
BP	transition metal ion homeostasis (GO:0055076)	126	2	0.18	+	11.04	0.0145	0.693
BP	neuromuscular process (GO:0050905)	128	2	0.18	+	10.87	0.0149	0.712
BP	cation homeostasis (GO:0055080)	672	4	0.97	+	4.14	0.0154	0.73
BP	regulation of cell development (GO:0060284)	1035	5	1.49	+	3.36	0.0154	0.732
BP	positive regulation of transport (GO:0051050)	1038	5	1.49	+	3.35	0.0156	0.738
BP	positive regulation of catalytic activity (GO:0043085)	1038	5	1.49	+	3.35	0.0156	0.736
BP	negative regulation of heterotypic cell-cell adhesion (GO:0034115)	10	1	0.01	+	69.57	0.0157	0.736
BP	fatty acid beta-oxidation using acyl-CoA dehydrogenase (GO:0033539)	10	1	0.01	+	69.57	0.0157	0.734
BP	regulation of fibrinolysis (GO:0051917)	10	1	0.01	+	69.57	0.0157	0.732
BP	peptidyl-methionine modification (GO:0018206)	10	1	0.01	+	69.57	0.0157	0.73
BP	regulation of cell-cell adhesion involved in gastrulation (GO:0070587)	10	1	0.01	+	69.57	0.0157	0.728
BP	leukocyte aggregation (GO:0070486)	10	1	0.01	+	69.57	0.0157	0.725
BP	negative regulation of interleukin-1 secretion (GO:0050711)	10	1	0.01	+	69.57	0.0157	0.723
BP	chromatin remodeling at centromere (GO:0031055)	10	1	0.01	+	69.57	0.0157	0.721
BP	response to biotic stimulus (GO:0009607)	1040	5	1.49	+	3.34	0.0157	0.722
BP	positive regulation of cysteine-type endopeptidase activity (GO:2001056)	132	2	0.19	+	10.54	0.0158	0.721
BP	regulation of production of molecular mediator of immune response (GO:0002700)	132	2	0.19	+	10.54	0.0158	0.719
BP	chemical homeostasis (GO:0048878)	1041	5	1.5	+	3.34	0.0158	0.722
BP	striated muscle cell development (GO:0055002)	134	2	0.19	+	10.38	0.0163	0.737
BP	negative regulation of inflammatory response (GO:0050728)	135	2	0.19	+	10.31	0.0165	0.745
BP	inorganic ion homeostasis (GO:0098771)	687	4	0.99	+	4.05	0.0165	0.745
BP	regulation of viral life cycle (GO:1903900)	136	2	0.2	+	10.23	0.0167	0.749
BP	regulation of actin filament-based process (GO:0032970)	375	3	0.54	+	5.57	0.0167	0.749
BP	negative regulation of protein secretion (GO:0050709)	137	2	0.2	+	10.16	0.0169	0.757
BP	phospholipid efflux (GO:0033700)	11	1	0.02	+	63.24	0.0171	0.761
BP	maintenance of organelle location (GO:0051657)	11	1	0.02	+	63.24	0.0171	0.759
BP	regulation of cholesterol esterification (GO:0010872)	11	1	0.02	+	63.24	0.0171	0.757
BP	liver regeneration (GO:0097421)	11	1	0.02	+	63.24	0.0171	0.755
BP	response to mercury ion (GO:0046689)	11	1	0.02	+	63.24	0.0171	0.753
BP	high-density lipoprotein particle remodeling (GO:0034375)	11	1	0.02	+	63.24	0.0171	0.751
BP	protein folding (GO:0006457)	139	2	0.2	+	10.01	0.0174	0.762
BP	gastrulation (GO:0007369)	141	2	0.2	+	9.87	0.0179	0.78
BP	regulation of multi-organism process (GO:0043900)	386	3	0.55	+	5.41	0.018	0.783
BP	negative regulation of cellular component organization (GO:0051129)	706	4	1.01	+	3.94	0.0181	0.785
BP	phospholipid biosynthetic process (GO:0008654)	143	2	0.21	+	9.73	0.0183	0.792
BP	regulation of growth (GO:0040008)	709	4	1.02	+	3.92	0.0183	0.794
BP	regulation of establishment of endothelial barrier (GO:1903140)	12	1	0.02	+	57.97	0.0185	0.797
BP	killing by host of symbiont cells (GO:0051873)	12	1	0.02	+	57.97	0.0185	0.795
BP	disruption by host of symbiont cells (GO:0051852)	12	1	0.02	+	57.97	0.0185	0.792
BP	regulation of endothelial cell development (GO:1901550)	12	1	0.02	+	57.97	0.0185	0.79
BP	regulation of oligodendrocyte progenitor proliferation (GO:0070445)	12	1	0.02	+	57.97	0.0185	0.788
BP	sequestering of actin monomers (GO:0042989)	12	1	0.02	+	57.97	0.0185	0.786
BP	regulation of intestinal absorption (GO:1904478)	12	1	0.02	+	57.97	0.0185	0.784
BP	regulation of receptor clustering (GO:1903909)	12	1	0.02	+	57.97	0.0185	0.782
BP	regulation of plasma membrane organization (GO:1903729)	12	1	0.02	+	57.97	0.0185	0.78
BP	regulation of phosphorylation (GO:0042325)	1498	6	2.15	+	2.79	0.0186	0.781
BP	regulation of molecular function (GO:0065009)	2418	8	3.48	+	2.3	0.0187	0.785
BP	negative regulation of hydrolase activity (GO:0051346)	393	3	0.56	+	5.31	0.0188	0.788
BP	positive regulation of cellular protein metabolic process (GO:0032270)	1504	6	2.16	+	2.78	0.0189	0.789
BP	positive regulation of cell adhesion (GO:0045785)	396	3	0.57	+	5.27	0.0192	0.799
BP	negative regulation of peptide secretion (GO:0002792)	147	2	0.21	+	9.47	0.0193	0.8
BP	protein heterooligomerization (GO:0051291)	148	2	0.21	+	9.4	0.0195	0.808
BP	muscle cell development (GO:0055001)	148	2	0.21	+	9.4	0.0195	0.806
BP	positive regulation of endopeptidase activity (GO:0010950)	148	2	0.21	+	9.4	0.0195	0.804
BP	regulation of cellular process (GO:0050794)	10484	22	15.07	+	1.46	0.0198	0.814
BP	phosphatidylcholine biosynthetic process (GO:0006656)	13	1	0.02	+	53.51	0.0199	0.815
BP	multi-organism cellular process (GO:0044764)	13	1	0.02	+	53.51	0.0199	0.813
BP	protein oxidation (GO:0018158)	13	1	0.02	+	53.51	0.0199	0.81
BP	reverse cholesterol transport (GO:0043691)	13	1	0.02	+	53.51	0.0199	0.808
BP	renal absorption (GO:0070293)	13	1	0.02	+	53.51	0.0199	0.806
BP	negative regulation of receptor binding (GO:1900121)	13	1	0.02	+	53.51	0.0199	0.804
BP	drug catabolic process (GO:0042737)	150	2	0.22	+	9.28	0.02	0.805
BP	regulation of biological process (GO:0050789)	11139	23	16.01	+	1.44	0.02	0.805
BP	cell-substrate adhesion (GO:0031589)	153	2	0.22	+	9.09	0.0208	0.833
BP	response to chemical (GO:0042221)	3333	10	4.79	+	2.09	0.021	0.84
BP	cellular defense response (GO:0006968)	14	1	0.02	+	49.69	0.0213	0.848
BP	regulation of cysteine-type endopeptidase activity involved in apoptotic signaling pathway (GO:2001267)	14	1	0.02	+	49.69	0.0213	0.846
BP	regulation of circadian sleep/wake cycle, non-REM sleep (GO:0045188)	14	1	0.02	+	49.69	0.0213	0.843
BP	heterochromatin organization (GO:0070828)	14	1	0.02	+	49.69	0.0213	0.841
BP	telomere capping (GO:0016233)	14	1	0.02	+	49.69	0.0213	0.839
BP	negative regulation of tumor necrosis factor-mediated signaling pathway (GO:0010804)	14	1	0.02	+	49.69	0.0213	0.837
BP	glucocorticoid metabolic process (GO:0008211)	14	1	0.02	+	49.69	0.0213	0.835
BP	positive regulation of circadian sleep/wake cycle, sleep (GO:0045938)	14	1	0.02	+	49.69	0.0213	0.833
BP	positive regulation of peptidase activity (GO:0010952)	155	2	0.22	+	8.98	0.0213	0.848
BP	positive regulation of metabolic process (GO:0009893)	3351	10	4.82	+	2.08	0.0214	0.835
BP	membrane lipid metabolic process (GO:0006643)	158	2	0.23	+	8.81	0.0221	0.857
BP	triglyceride catabolic process (GO:0019433)	15	1	0.02	+	46.38	0.0227	0.881
BP	negative regulation of lipase activity (GO:0060192)	15	1	0.02	+	46.38	0.0227	0.879
BP	meiotic spindle organization (GO:0000212)	15	1	0.02	+	46.38	0.0227	0.877
BP	extracellular matrix disassembly (GO:0022617)	15	1	0.02	+	46.38	0.0227	0.875
BP	iron ion import (GO:0097286)	15	1	0.02	+	46.38	0.0227	0.872
BP	regulation of cytokine secretion involved in immune response (GO:0002739)	15	1	0.02	+	46.38	0.0227	0.87
BP	protein stabilization (GO:0050821)	161	2	0.23	+	8.64	0.0228	0.872
BP	glial cell differentiation (GO:0010001)	163	2	0.23	+	8.54	0.0234	0.89
BP	gland development (GO:0048732)	428	3	0.62	+	4.88	0.0235	0.893
BP	negative regulation of cellular process (GO:0048523)	4433	12	6.37	+	1.88	0.0235	0.891
BP	positive regulation of endothelial cell differentiation (GO:0045603)	16	1	0.02	+	43.48	0.0241	0.913
BP	antigen processing and presentation of peptide antigen via MHC class I (GO:0002474)	16	1	0.02	+	43.48	0.0241	0.91
BP	modulation by host of viral genome replication (GO:0044827)	16	1	0.02	+	43.48	0.0241	0.908
BP	negative regulation of interleukin-1 beta production (GO:0032691)	16	1	0.02	+	43.48	0.0241	0.906
BP	N-acetylglucosamine metabolic process (GO:0006044)	16	1	0.02	+	43.48	0.0241	0.904
BP	positive regulation of myelination (GO:0031643)	16	1	0.02	+	43.48	0.0241	0.902
BP	positive regulation of actin nucleation (GO:0051127)	16	1	0.02	+	43.48	0.0241	0.9
BP	barbed-end actin filament capping (GO:0051016)	16	1	0.02	+	43.48	0.0241	0.897
BP	gas transport (GO:0015669)	16	1	0.02	+	43.48	0.0241	0.895
BP	multi-multicellular organism process (GO:0044706)	167	2	0.24	+	8.33	0.0244	0.902
BP	fertilization (GO:0009566)	167	2	0.24	+	8.33	0.0244	0.899
BP	cellular component morphogenesis (GO:0032989)	774	4	1.11	+	3.6	0.0244	0.902
BP	organonitrogen compound metabolic process (GO:1901564)	4484	12	6.45	+	1.86	0.0244	0.898
BP	tissue development (GO:0009888)	1595	6	2.29	+	2.62	0.0245	0.899
BP	positive regulation of protein metabolic process (GO:0051247)	1607	6	2.31	+	2.6	0.0253	0.926
BP	leukocyte migration involved in inflammatory response (GO:0002523)	17	1	0.02	+	40.92	0.0255	0.932
BP	positive regulation by host of viral process (GO:0044794)	17	1	0.02	+	40.92	0.0255	0.93
BP	regulation of viral process (GO:0050792)	172	2	0.25	+	8.09	0.0258	0.936
BP	response to bacterium (GO:0009617)	789	4	1.13	+	3.53	0.0259	0.939
BP	macromolecule localization (GO:0033036)	2081	7	2.99	+	2.34	0.0261	0.943
BP	cellular lipid metabolic process (GO:0044255)	793	4	1.14	+	3.51	0.0263	0.95
BP	anatomical structure morphogenesis (GO:0009653)	2086	7	3	+	2.33	0.0264	0.95
BP	ameboidal-type cell migration (GO:0001667)	175	2	0.25	+	7.95	0.0266	0.955
BP	DNA conformation change (GO:0071103)	175	2	0.25	+	7.95	0.0266	0.953
BP	positive regulation of cell morphogenesis involved in differentiation (GO:0010770)	175	2	0.25	+	7.95	0.0266	0.951
BP	regulation of podosome assembly (GO:0071801)	18	1	0.03	+	38.65	0.0269	0.96
BP	trophoblast giant cell differentiation (GO:0060707)	18	1	0.03	+	38.65	0.0269	0.958
BP	protein refolding (GO:0042026)	18	1	0.03	+	38.65	0.0269	0.956
BP	plasma lipoprotein particle assembly (GO:0034377)	18	1	0.03	+	38.65	0.0269	0.954
BP	positive regulation of T cell cytokine production (GO:0002726)	18	1	0.03	+	38.65	0.0269	0.952
BP	positive regulation of apoptotic signaling pathway (GO:2001235)	177	2	0.25	+	7.86	0.0272	0.957
BP	cellular homeostasis (GO:0019725)	801	4	1.15	+	3.47	0.0272	0.957
BP	negative regulation of multi-organism process (GO:0043901)	178	2	0.26	+	7.82	0.0274	0.963
BP	cellular nitrogen compound biosynthetic process (GO:0044271)	2677	0	3.85	-	< 0.01	0.0275	0.963
BP	cytokinetic process (GO:0032506)	19	1	0.03	+	36.62	0.0283	0.99
BP	leukocyte tethering or rolling (GO:0050901)	19	1	0.03	+	36.62	0.0283	0.987
BP	platelet formation (GO:0030220)	19	1	0.03	+	36.62	0.0283	0.985
BP	plasma lipoprotein particle remodeling (GO:0034369)	19	1	0.03	+	36.62	0.0283	0.983
BP	protein-lipid complex remodeling (GO:0034368)	19	1	0.03	+	36.62	0.0283	0.981
BP	regulation of phosphate metabolic process (GO:0019220)	1657	6	2.38	+	2.52	0.0289	0.999
BP	regulation of phosphorus metabolic process (GO:0051174)	1658	6	2.38	+	2.52	0.029	0.999
BP	positive regulation of supramolecular fiber organization (GO:1902905)	184	2	0.26	+	7.56	0.0291	1
BP	neurogenesis (GO:0022008)	1663	6	2.39	+	2.51	0.0294	1.01
BP	endothelial cell proliferation (GO:0001935)	20	1	0.03	+	34.78	0.0297	1.02
BP	membrane protein ectodomain proteolysis (GO:0006509)	20	1	0.03	+	34.78	0.0297	1.02
BP	regulation of establishment of cell polarity (GO:2000114)	20	1	0.03	+	34.78	0.0297	1.01
BP	negative regulation of growth of symbiont in host (GO:0044130)	20	1	0.03	+	34.78	0.0297	1.01
BP	platelet morphogenesis (GO:0036344)	20	1	0.03	+	34.78	0.0297	1.01
BP	leukocyte adhesion to vascular endothelial cell (GO:0061756)	20	1	0.03	+	34.78	0.0297	1.01
BP	muscle cell cellular homeostasis (GO:0046716)	20	1	0.03	+	34.78	0.0297	1
BP	embryonic organ development (GO:0048568)	472	3	0.68	+	4.42	0.0302	1.02
BP	negative regulation of protein transport (GO:0051224)	189	2	0.27	+	7.36	0.0306	1.03
BP	regulation of cytokine secretion (GO:0050707)	190	2	0.27	+	7.32	0.0309	1.04
BP	regulation of heterotypic cell-cell adhesion (GO:0034114)	21	1	0.03	+	33.13	0.0311	1.04
BP	regulation of growth of symbiont in host (GO:0044126)	21	1	0.03	+	33.13	0.0311	1.04
BP	regulation of receptor binding (GO:1900120)	21	1	0.03	+	33.13	0.0311	1.04
BP	protein-containing complex remodeling (GO:0034367)	21	1	0.03	+	33.13	0.0311	1.04
BP	negative regulation of establishment of protein localization (GO:1904950)	193	2	0.28	+	7.21	0.0318	1.06
BP	protein-lipid complex assembly (GO:0065005)	22	1	0.03	+	31.62	0.0325	1.08
BP	negative regulation of growth of symbiont involved in interaction with host (GO:0044146)	22	1	0.03	+	31.62	0.0325	1.07
BP	protein peptidyl-prolyl isomerization (GO:0000413)	22	1	0.03	+	31.62	0.0325	1.07
BP	regulation of peptide secretion (GO:0002791)	486	3	0.7	+	4.29	0.0325	1.08
BP	regulation of cysteine-type endopeptidase activity involved in apoptotic process (GO:0043281)	196	2	0.28	+	7.1	0.0327	1.07
BP	cellular aromatic compound metabolic process (GO:0006725)	3791	1	5.45	-	0.18	0.0327	1.07
BP	positive regulation of binding (GO:0051099)	197	2	0.28	+	7.06	0.033	1.08
BP	heterocycle metabolic process (GO:0046483)	3731	1	5.36	-	0.19	0.033	1.08
BP	negative regulation of defense response (GO:0031348)	198	2	0.28	+	7.03	0.0333	1.09
BP	cellular response to chemical stimulus (GO:0070887)	2196	7	3.16	+	2.22	0.0338	1.1
BP	modulation of growth of symbiont involved in interaction with host (GO:0044144)	23	1	0.03	+	30.25	0.0339	1.1
BP	response to stilbenoid (GO:0035634)	23	1	0.03	+	30.25	0.0339	1.1
BP	cytolysis (GO:0019835)	23	1	0.03	+	30.25	0.0339	1.1
BP	negative regulation of viral entry into host cell (GO:0046597)	23	1	0.03	+	30.25	0.0339	1.09
BP	centromere complex assembly (GO:0034508)	23	1	0.03	+	30.25	0.0339	1.09
BP	actin filament polymerization (GO:0030041)	23	1	0.03	+	30.25	0.0339	1.09
BP	negative regulation of cytokine production involved in immune response (GO:0002719)	23	1	0.03	+	30.25	0.0339	1.09
BP	defense response (GO:0006952)	1273	5	1.83	+	2.73	0.0341	1.09
BP	positive regulation of hydrolase activity (GO:0051345)	497	3	0.71	+	4.2	0.0344	1.1
BP	regulation of protein modification process (GO:0031399)	1728	6	2.48	+	2.42	0.0346	1.1
BP	positive regulation of response to stimulus (GO:0048584)	2209	7	3.18	+	2.2	0.0347	1.1
BP	positive regulation of cellular metabolic process (GO:0031325)	3092	9	4.44	+	2.02	0.035	1.11
BP	positive regulation of macromolecule metabolic process (GO:0010604)	3097	9	4.45	+	2.02	0.0352	1.11
BP	antigen processing and presentation of exogenous peptide antigen (GO:0002478)	24	1	0.03	+	28.99	0.0353	1.12
BP	negative regulation of interleukin-1 production (GO:0032692)	24	1	0.03	+	28.99	0.0353	1.11
BP	cellular response to cadmium ion (GO:0071276)	24	1	0.03	+	28.99	0.0353	1.11
BP	negative regulation of mRNA splicing, via spliceosome (GO:0048025)	24	1	0.03	+	28.99	0.0353	1.11
BP	adrenal gland development (GO:0030325)	24	1	0.03	+	28.99	0.0353	1.11
BP	acylglycerol catabolic process (GO:0046464)	24	1	0.03	+	28.99	0.0353	1.1
BP	neutral lipid catabolic process (GO:0046461)	24	1	0.03	+	28.99	0.0353	1.1
BP	myoblast fusion (GO:0007520)	24	1	0.03	+	28.99	0.0353	1.1
BP	positive regulation of developmental growth (GO:0048639)	205	2	0.29	+	6.79	0.0355	1.1
BP	positive regulation of cytoskeleton organization (GO:0051495)	207	2	0.3	+	6.72	0.0361	1.12
BP	cell adhesion mediated by integrin (GO:0033627)	25	1	0.04	+	27.83	0.0367	1.13
BP	cholesterol efflux (GO:0033344)	25	1	0.04	+	27.83	0.0367	1.13
BP	regulation of establishment or maintenance of cell polarity (GO:0032878)	25	1	0.04	+	27.83	0.0367	1.13
BP	positive regulation of hemostasis (GO:1900048)	25	1	0.04	+	27.83	0.0367	1.13
BP	positive regulation of blood coagulation (GO:0030194)	25	1	0.04	+	27.83	0.0367	1.12
BP	positive regulation of cellular component biogenesis (GO:0044089)	510	3	0.73	+	4.09	0.0367	1.14
BP	blood vessel development (GO:0001568)	513	3	0.74	+	4.07	0.0372	1.14
BP	modulation by host of viral process (GO:0044788)	26	1	0.04	+	26.76	0.0381	1.16
BP	intermediate filament organization (GO:0045109)	26	1	0.04	+	26.76	0.0381	1.16
BP	glucosamine-containing compound metabolic process (GO:1901071)	26	1	0.04	+	26.76	0.0381	1.16
BP	regulation of actin nucleation (GO:0051125)	26	1	0.04	+	26.76	0.0381	1.16
BP	labyrinthine layer blood vessel development (GO:0060716)	26	1	0.04	+	26.76	0.0381	1.15
BP	striated muscle adaptation (GO:0014888)	26	1	0.04	+	26.76	0.0381	1.15
BP	negative regulation of secretion by cell (GO:1903531)	217	2	0.31	+	6.41	0.0393	1.19
BP	positive regulation of bone resorption (GO:0045780)	27	1	0.04	+	25.77	0.0394	1.19
BP	modification by symbiont of host morphology or physiology (GO:0044003)	27	1	0.04	+	25.77	0.0394	1.18
BP	positive regulation of circadian rhythm (GO:0042753)	27	1	0.04	+	25.77	0.0394	1.18
BP	positive regulation of bone remodeling (GO:0046852)	27	1	0.04	+	25.77	0.0394	1.18
BP	regulation of T cell cytokine production (GO:0002724)	27	1	0.04	+	25.77	0.0394	1.18
BP	regulation of cellular component biogenesis (GO:0044087)	901	4	1.3	+	3.09	0.0394	1.19
BP	phagocytosis, engulfment (GO:0006911)	219	2	0.31	+	6.35	0.0399	1.19
BP	regulation of cysteine-type endopeptidase activity (GO:2000116)	219	2	0.31	+	6.35	0.0399	1.19
BP	cell morphogenesis involved in differentiation (GO:0000904)	530	3	0.76	+	3.94	0.0404	1.2
BP	cellular metal ion homeostasis (GO:0006875)	532	3	0.76	+	3.92	0.0407	1.21
BP	regulation of circadian sleep/wake cycle, sleep (GO:0045187)	28	1	0.04	+	24.85	0.0408	1.21
BP	astrocyte development (GO:0014002)	28	1	0.04	+	24.85	0.0408	1.2
BP	actin nucleation (GO:0045010)	28	1	0.04	+	24.85	0.0408	1.2
BP	positive regulation of coagulation (GO:0050820)	28	1	0.04	+	24.85	0.0408	1.2
BP	regulation of tumor necrosis factor-mediated signaling pathway (GO:0010803)	28	1	0.04	+	24.85	0.0408	1.2
BP	production of miRNAs involved in gene silencing by miRNA (GO:0035196)	28	1	0.04	+	24.85	0.0408	1.2
BP	muscle system process (GO:0003012)	222	2	0.32	+	6.27	0.0409	1.2
BP	immune response (GO:0006955)	1339	5	1.92	+	2.6	0.041	1.2
BP	positive regulation of cell motility (GO:2000147)	536	3	0.77	+	3.89	0.0415	1.21
BP	negative regulation of RNA splicing (GO:0033119)	29	1	0.04	+	23.99	0.0422	1.23
BP	ERK1 and ERK2 cascade (GO:0070371)	29	1	0.04	+	23.99	0.0422	1.22
BP	vasculature development (GO:0001944)	541	3	0.78	+	3.86	0.0425	1.23
BP	plasma membrane invagination (GO:0099024)	228	2	0.33	+	6.1	0.0429	1.24
BP	organic substance catabolic process (GO:1901575)	1361	5	1.96	+	2.56	0.0435	1.25
BP	membrane protein proteolysis (GO:0033619)	30	1	0.04	+	23.19	0.0436	1.25
BP	cholesterol biosynthetic process (GO:0006695)	30	1	0.04	+	23.19	0.0436	1.25
BP	production of small RNA involved in gene silencing by RNA (GO:0070918)	30	1	0.04	+	23.19	0.0436	1.25
BP	regulation of circadian sleep/wake cycle (GO:0042749)	30	1	0.04	+	23.19	0.0436	1.25
BP	dsRNA fragmentation (GO:0031050)	30	1	0.04	+	23.19	0.0436	1.25
BP	antigen processing and presentation of exogenous antigen (GO:0019884)	30	1	0.04	+	23.19	0.0436	1.24
BP	positive regulation of transferase activity (GO:0051347)	548	3	0.79	+	3.81	0.0438	1.25
BP	regulation of protein binding (GO:0043393)	233	2	0.33	+	5.97	0.0446	1.27
BP	positive regulation of cellular component movement (GO:0051272)	552	3	0.79	+	3.78	0.0446	1.27
BP	plasma lipoprotein particle organization (GO:0071827)	31	1	0.04	+	22.44	0.045	1.27
BP	tumor necrosis factor-mediated signaling pathway (GO:0033209)	31	1	0.04	+	22.44	0.045	1.27
BP	vitamin transport (GO:0051180)	31	1	0.04	+	22.44	0.045	1.27
BP	muscle adaptation (GO:0043500)	31	1	0.04	+	22.44	0.045	1.26
BP	hair follicle morphogenesis (GO:0031069)	31	1	0.04	+	22.44	0.045	1.26
BP	positive regulation of Rho protein signal transduction (GO:0035025)	31	1	0.04	+	22.44	0.045	1.26
BP	phosphatidylcholine metabolic process (GO:0046470)	31	1	0.04	+	22.44	0.045	1.26
BP	membrane invagination (GO:0010324)	234	2	0.34	+	5.95	0.045	1.27
BP	cardiovascular system development (GO:0072358)	555	3	0.8	+	3.76	0.0452	1.26
BP	negative regulation of cytokine production (GO:0001818)	236	2	0.34	+	5.9	0.0456	1.27
BP	positive regulation of organelle organization (GO:0010638)	558	3	0.8	+	3.74	0.0458	1.27
BP	actin filament capping (GO:0051693)	32	1	0.05	+	21.74	0.0463	1.29
BP	negative regulation of mRNA processing (GO:0050686)	32	1	0.05	+	21.74	0.0463	1.28
BP	negative regulation of production of molecular mediator of immune response (GO:0002701)	32	1	0.05	+	21.74	0.0463	1.28
BP	cell activation (GO:0001775)	561	3	0.81	+	3.72	0.0464	1.28
BP	regulation of defense response (GO:0031347)	561	3	0.81	+	3.72	0.0464	1.28
BP	negative regulation of peptidase activity (GO:0010466)	240	2	0.34	+	5.8	0.047	1.29
BP	acute-phase response (GO:0006953)	33	1	0.05	+	21.08	0.0477	1.31
BP	cell-substrate junction assembly (GO:0007044)	33	1	0.05	+	21.08	0.0477	1.31
BP	positive regulation of viral genome replication (GO:0045070)	33	1	0.05	+	21.08	0.0477	1.3
BP	regulation of interleukin-1 beta secretion (GO:0050706)	33	1	0.05	+	21.08	0.0477	1.3
BP	positive regulation of epithelial cell apoptotic process (GO:1904037)	33	1	0.05	+	21.08	0.0477	1.3
BP	mating behavior (GO:0007617)	33	1	0.05	+	21.08	0.0477	1.3
BP	cell proliferation (GO:0008283)	567	3	0.82	+	3.68	0.0477	1.31
BP	positive regulation of locomotion (GO:0040017)	568	3	0.82	+	3.67	0.0479	1.3
BP	regulation of localization (GO:0032879)	2666	8	3.83	+	2.09	0.0485	1.31
BP	negative regulation of secretion (GO:0051048)	245	2	0.35	+	5.68	0.0488	1.32
BP	secondary alcohol biosynthetic process (GO:1902653)	34	1	0.05	+	20.46	0.0491	1.32
BP	DNA geometric change (GO:0032392)	34	1	0.05	+	20.46	0.0491	1.32
BP	syncytium formation by plasma membrane fusion (GO:0000768)	34	1	0.05	+	20.46	0.0491	1.32
BP	triglyceride homeostasis (GO:0070328)	34	1	0.05	+	20.46	0.0491	1.32
BP	acylglycerol homeostasis (GO:0055090)	34	1	0.05	+	20.46	0.0491	1.32
BP	positive regulation of telomere maintenance via telomere lengthening (GO:1904358)	34	1	0.05	+	20.46	0.0491	1.31
BP	regulation of viral entry into host cell (GO:0046596)	34	1	0.05	+	20.46	0.0491	1.31
MF	protein-containing complex binding (GO:0044877)	1163	12	1.67	+	7.18	3.67e-08	0.000167
MF	oxygen binding (GO:0019825)	24	3	0.03	+	86.96	7.68e-06	0.0174
MF	calcium ion binding (GO:0005509)	593	7	0.85	+	8.21	1.85e-05	0.028
MF	molecular carrier activity (GO:0140104)	40	3	0.06	+	52.18	3.19e-05	0.0362
MF	beta-N-acetylhexosaminidase activity (GO:0004563)	6	2	0.01	+	> 100	5.56e-05	0.0504
MF	haptoglobin binding (GO:0031720)	11	2	0.02	+	> 100	0.000154	0.117
MF	oxygen carrier activity (GO:0005344)	14	2	0.02	+	99.38	0.000237	0.153
MF	organic acid binding (GO:0043177)	210	4	0.3	+	13.25	0.00024	0.136
MF	antioxidant activity (GO:0016209)	85	3	0.12	+	24.55	0.000271	0.137
MF	hexosaminidase activity (GO:0015929)	18	2	0.03	+	77.3	0.000373	0.169
MF	chaperone binding (GO:0051087)	97	3	0.14	+	21.52	0.000395	0.163
MF	protein binding (GO:0005515)	8900	23	12.79	+	1.8	0.000396	0.15
MF	structural constituent of muscle (GO:0008307)	23	2	0.03	+	60.49	0.000587	0.205
MF	identical protein binding (GO:0042802)	1840	9	2.64	+	3.4	0.000881	0.285
MF	fatty acid binding (GO:0005504)	44	2	0.06	+	31.62	0.00199	0.601
MF	acetylglucosaminyltransferase activity (GO:0008375)	49	2	0.07	+	28.4	0.00244	0.69
MF	actin filament binding (GO:0051015)	189	3	0.27	+	11.04	0.0026	0.692
MF	peroxidase activity (GO:0004601)	53	2	0.08	+	26.25	0.00283	0.712
MF	X11-like protein binding (GO:0042988)	1	1	0	+	> 100	0.00287	0.685
MF	amyloid-beta binding (GO:0001540)	54	2	0.08	+	25.77	0.00293	0.664
MF	oxidoreductase activity, acting on peroxide as acceptor (GO:0016684)	57	2	0.08	+	24.41	0.00325	0.701
MF	iron chaperone activity (GO:0034986)	2	1	0	+	> 100	0.0043	0.887
MF	beta-N-acetylglucosaminidase activity (GO:0016231)	2	1	0	+	> 100	0.0043	0.848
MF	proteasome core complex binding (GO:1904854)	2	1	0	+	> 100	0.0043	0.813
MF	collagen binding (GO:0005518)	68	2	0.1	+	20.46	0.00454	0.823
MF	monocarboxylic acid binding (GO:0033293)	68	2	0.1	+	20.46	0.00454	0.791
MF	trivalent inorganic cation transmembrane transporter activity (GO:0072510)	3	1	0	+	> 100	0.00573	0.963
MF	medium-chain-acyl-CoA dehydrogenase activity (GO:0070991)	3	1	0	+	> 100	0.00573	0.928
MF	beta-1,3-galactosyl-O-glycosyl-glycoprotein beta-1,6-N-acetylglucosaminyltransferase activity (GO:0003829)	3	1	0	+	> 100	0.00573	0.896
MF	ferric iron transmembrane transporter activity (GO:0015091)	3	1	0	+	> 100	0.00573	0.866
MF	apolipoprotein A-I receptor binding (GO:0034191)	3	1	0	+	> 100	0.00573	0.838
MF	very-long-chain-acyl-CoA dehydrogenase activity (GO:0017099)	3	1	0	+	> 100	0.00573	0.812
MF	high-density lipoprotein particle receptor binding (GO:0070653)	3	1	0	+	> 100	0.00573	0.788
MF	oligopeptidase activity (GO:0070012)	4	1	0.01	+	> 100	0.00716	0.955
MF	mercury ion binding (GO:0045340)	4	1	0.01	+	> 100	0.00716	0.928
MF	long-chain-acyl-CoA dehydrogenase activity (GO:0004466)	4	1	0.01	+	> 100	0.00716	0.902
MF	hydrolase activity, hydrolyzing O-glycosyl compounds (GO:0004553)	90	2	0.13	+	15.46	0.00771	0.945
MF	regulatory region RNA binding (GO:0001069)	5	1	0.01	+	> 100	0.00858	1.02
MF	myosin II binding (GO:0045159)	5	1	0.01	+	> 100	0.00858	0.998
MF	phosphatidylcholine-sterol O-acyltransferase activator activity (GO:0060228)	5	1	0.01	+	> 100	0.00858	0.973
MF	Toll-like receptor 4 binding (GO:0035662)	5	1	0.01	+	> 100	0.00858	0.949
MF	mRNA CDS binding (GO:1990715)	5	1	0.01	+	> 100	0.00858	0.927
MF	peptide binding (GO:0042277)	302	3	0.43	+	6.91	0.00938	0.989
MF	apolipoprotein receptor binding (GO:0034190)	6	1	0.01	+	> 100	0.01	1.03
MF	cytoskeletal protein binding (GO:0008092)	936	5	1.35	+	3.72	0.0103	1.04
MF	binding (GO:0005488)	13001	26	18.69	+	1.39	0.0108	1.06
MF	structural molecule activity (GO:0005198)	613	4	0.88	+	4.54	0.0113	1.09
MF	N6-methyladenosine-containing RNA binding (GO:1990247)	7	1	0.01	+	99.38	0.0114	1.08
MF	hemoglobin alpha binding (GO:0031721)	7	1	0.01	+	99.38	0.0114	1.06
MF	RAGE receptor binding (GO:0050786)	8	1	0.01	+	86.96	0.0128	1.12
MF	transferrin receptor binding (GO:1990459)	8	1	0.01	+	86.96	0.0128	1.1
MF	hydrolase activity, acting on glycosyl bonds (GO:0016798)	118	2	0.17	+	11.79	0.0128	1.16
MF	signaling receptor binding (GO:0005102)	1806	7	2.6	+	2.7	0.0128	1.14
MF	integrin binding (GO:0005178)	119	2	0.17	+	11.69	0.013	1.09
MF	high-density lipoprotein particle binding (GO:0008035)	9	1	0.01	+	77.3	0.0143	1.18
MF	iron ion transmembrane transporter activity (GO:0005381)	9	1	0.01	+	77.3	0.0143	1.16
MF	arachidonic acid binding (GO:0050544)	9	1	0.01	+	77.3	0.0143	1.14
MF	metallochaperone activity (GO:0016530)	9	1	0.01	+	77.3	0.0143	1.12
MF	pre-mRNA intronic binding (GO:0097157)	9	1	0.01	+	77.3	0.0143	1.1
MF	motor activity (GO:0003774)	131	2	0.19	+	10.62	0.0156	1.18
MF	G-rich strand telomeric DNA binding (GO:0098505)	10	1	0.01	+	69.57	0.0157	1.17
MF	icosatetraenoic acid binding (GO:0050543)	10	1	0.01	+	69.57	0.0157	1.15
MF	icosanoid binding (GO:0050542)	10	1	0.01	+	69.57	0.0157	1.13
MF	acyl-CoA dehydrogenase activity (GO:0003995)	10	1	0.01	+	69.57	0.0157	1.11
MF	amide binding (GO:0033218)	368	3	0.53	+	5.67	0.0159	1.11
MF	hemoglobin binding (GO:0030492)	11	1	0.02	+	63.24	0.0171	1.17
MF	protein antigen binding (GO:1990405)	11	1	0.02	+	63.24	0.0171	1.16
MF	actin-dependent ATPase activity (GO:0030898)	11	1	0.02	+	63.24	0.0171	1.14
MF	lipase inhibitor activity (GO:0055102)	11	1	0.02	+	63.24	0.0171	1.12
MF	UDP-glycosyltransferase activity (GO:0008194)	143	2	0.21	+	9.73	0.0183	1.19
MF	protein membrane anchor (GO:0043495)	12	1	0.02	+	57.97	0.0185	1.18
MF	lipid binding (GO:0008289)	723	4	1.04	+	3.85	0.0195	1.23
MF	toxic substance binding (GO:0015643)	13	1	0.02	+	53.51	0.0199	1.24
MF	single-stranded telomeric DNA binding (GO:0043047)	13	1	0.02	+	53.51	0.0199	1.22
MF	heparin binding (GO:0008201)	150	2	0.22	+	9.28	0.02	1.21
MF	actin binding (GO:0003779)	411	3	0.59	+	5.08	0.0212	1.26
MF	Toll-like receptor binding (GO:0035325)	14	1	0.02	+	49.69	0.0213	1.24
MF	cyclosporin A binding (GO:0016018)	14	1	0.02	+	49.69	0.0213	1.22
MF	heme binding (GO:0020037)	155	2	0.22	+	8.98	0.0213	1.25
MF	sequence-specific single stranded DNA binding (GO:0098847)	15	1	0.02	+	46.38	0.0227	1.29
MF	metal ion binding (GO:0046872)	3434	10	4.94	+	2.03	0.0235	1.32
MF	tetrapyrrole binding (GO:0046906)	164	2	0.24	+	8.48	0.0236	1.31
MF	apolipoprotein binding (GO:0034185)	16	1	0.02	+	43.48	0.0241	1.3
MF	microfilament motor activity (GO:0000146)	16	1	0.02	+	43.48	0.0241	1.29
MF	enzyme activator activity (GO:0008047)	432	3	0.62	+	4.83	0.0241	1.32
MF	cation binding (GO:0043169)	3530	10	5.07	+	1.97	0.0266	1.4
MF	DNA polymerase binding (GO:0070182)	18	1	0.03	+	38.65	0.0269	1.4
MF	long-chain fatty acid binding (GO:0036041)	18	1	0.03	+	38.65	0.0269	1.39
MF	ferric iron binding (GO:0008199)	18	1	0.03	+	38.65	0.0269	1.37
MF	serine-type endopeptidase activity (GO:0004252)	178	2	0.26	+	7.82	0.0274	1.38
MF	cholesterol transporter activity (GO:0017127)	19	1	0.03	+	36.62	0.0283	1.41
MF	polysaccharide binding (GO:0030247)	21	1	0.03	+	33.13	0.0311	1.53
MF	pattern binding (GO:0001871)	21	1	0.03	+	33.13	0.0311	1.52
MF	transferase activity, transferring hexosyl groups (GO:0016758)	192	2	0.28	+	7.25	0.0315	1.52
MF	glycosaminoglycan binding (GO:0005539)	193	2	0.28	+	7.21	0.0318	1.52
MF	catalytic activity, acting on a glycoprotein (GO:0140103)	22	1	0.03	+	31.62	0.0325	1.54
MF	carboxylic acid binding (GO:0031406)	196	2	0.28	+	7.1	0.0327	1.53
MF	nucleosomal DNA binding (GO:0031492)	23	1	0.03	+	30.25	0.0339	1.57
MF	RNA polymerase II core promoter sequence-specific DNA binding (GO:0000979)	23	1	0.03	+	30.25	0.0339	1.55
MF	serine-type peptidase activity (GO:0008236)	211	2	0.3	+	6.59	0.0373	1.68
MF	ion binding (GO:0043167)	5358	13	7.7	+	1.69	0.0373	1.69
MF	lipopolysaccharide binding (GO:0001530)	26	1	0.04	+	26.76	0.0381	1.69
MF	protein-lipid complex binding (GO:0071814)	26	1	0.04	+	26.76	0.0381	1.68
MF	lipoprotein particle binding (GO:0071813)	26	1	0.04	+	26.76	0.0381	1.66
MF	serine hydrolase activity (GO:0017171)	216	2	0.31	+	6.44	0.039	1.68
MF	cofactor binding (GO:0048037)	527	3	0.76	+	3.96	0.0398	1.7
MF	peptidyl-prolyl cis-trans isomerase activity (GO:0003755)	28	1	0.04	+	24.85	0.0408	1.73
MF	miRNA binding (GO:0035198)	28	1	0.04	+	24.85	0.0408	1.71
MF	chemorepellent activity (GO:0045499)	28	1	0.04	+	24.85	0.0408	1.7
MF	cell adhesion molecule binding (GO:0050839)	227	2	0.33	+	6.13	0.0426	1.76
MF	lipoprotein particle receptor binding (GO:0070325)	30	1	0.04	+	23.19	0.0436	1.78
MF	transition metal ion binding (GO:0046914)	936	4	1.35	+	2.97	0.0443	1.79
MF	enzyme regulator activity (GO:0030234)	940	4	1.35	+	2.96	0.0448	1.8
MF	sterol transporter activity (GO:0015248)	31	1	0.04	+	22.44	0.045	1.79
MF	peptidase regulator activity (GO:0061134)	237	2	0.34	+	5.87	0.046	1.81
MF	cis-trans isomerase activity (GO:0016859)	32	1	0.05	+	21.74	0.0463	1.81
MF	peptidase activator activity (GO:0016504)	33	1	0.05	+	21.08	0.0477	1.85
MF	pre-mRNA binding (GO:0036002)	33	1	0.05	+	21.08	0.0477	1.83
MF	ferrous iron binding (GO:0008198)	33	1	0.05	+	21.08	0.0477	1.82
MF	sulfur compound binding (GO:1901681)	243	2	0.35	+	5.73	0.0481	1.82
MF	disordered domain specific binding (GO:0097718)	34	1	0.05	+	20.46	0.0491	1.84
CC	extracellular space (GO:0005615)	1904	18	2.74	+	6.58	9.32e-12	1.82e-08
CC	extracellular region part (GO:0044421)	2105	18	3.03	+	5.95	4.94e-11	4.82e-08
CC	extracellular region (GO:0005576)	2680	19	3.85	+	4.93	2.57e-10	1.67e-07
CC	basement membrane (GO:0005604)	105	4	0.15	+	26.5	1.75e-05	0.00853
CC	actin cytoskeleton (GO:0015629)	464	6	0.67	+	9	4.84e-05	0.0189
CC	HFE-transferrin receptor complex (GO:1990712)	6	2	0.01	+	> 100	5.56e-05	0.0181
CC	cytoplasmic part (GO:0044444)	8279	23	11.9	+	1.93	7.9e-05	0.022
CC	extrinsic component of external side of plasma membrane (GO:0031232)	8	2	0.01	+	> 100	8.92e-05	0.0217
CC	collagen-containing extracellular matrix (GO:0062023)	163	4	0.23	+	17.07	9.27e-05	0.0201
CC	intermediate filament cytoskeleton (GO:0045111)	165	4	0.24	+	16.87	9.71e-05	0.0189
CC	myosin complex (GO:0016459)	61	3	0.09	+	34.21	0.000105	0.0187
CC	cell cortex part (GO:0044448)	182	4	0.26	+	15.29	0.000141	0.0228
CC	endocytic vesicle (GO:0030139)	183	4	0.26	+	15.21	0.000143	0.0215
CC	hemoglobin complex (GO:0005833)	11	2	0.02	+	> 100	0.000154	0.0215
CC	extracellular exosome (GO:0070062)	72	3	0.1	+	28.99	0.000169	0.022
CC	haptoglobin-hemoglobin complex (GO:0031838)	12	2	0.02	+	> 100	0.00018	0.0219
CC	extracellular vesicle (GO:1903561)	79	3	0.11	+	26.42	0.00022	0.0253
CC	myelin sheath (GO:0043209)	212	4	0.3	+	13.13	0.000249	0.027
CC	cortical actin cytoskeleton (GO:0030864)	84	3	0.12	+	24.85	0.000262	0.0269
CC	intracellular organelle (GO:0043229)	11722	27	16.85	+	1.6	0.000263	0.0257
CC	extracellular organelle (GO:0043230)	91	3	0.13	+	22.93	0.000329	0.0306
CC	myosin II complex (GO:0016460)	17	2	0.02	+	81.85	0.000336	0.0298
CC	costamere (GO:0043034)	19	2	0.03	+	73.23	0.000412	0.035
CC	cytoplasmic region (GO:0099568)	445	5	0.64	+	7.82	0.000421	0.0342
CC	apicolateral plasma membrane (GO:0016327)	21	2	0.03	+	66.26	0.000496	0.0387
CC	organelle (GO:0043226)	11968	27	17.2	+	1.57	0.000513	0.0385
CC	glycoprotein complex (GO:0090665)	22	2	0.03	+	63.24	0.00054	0.039
CC	dystrophin-associated glycoprotein complex (GO:0016010)	22	2	0.03	+	63.24	0.00054	0.0376
CC	protein-containing complex (GO:0032991)	5391	17	7.75	+	2.19	0.000544	0.0366
CC	cortical cytoskeleton (GO:0030863)	117	3	0.17	+	17.84	0.000673	0.0438
CC	Z disc (GO:0030018)	122	3	0.18	+	17.11	0.000758	0.0477
CC	cell cortex (GO:0005938)	288	4	0.41	+	9.66	0.000776	0.0473
CC	intermediate filament (GO:0005882)	127	3	0.18	+	16.43	0.000849	0.0502
CC	plasma membrane protein complex (GO:0098797)	540	5	0.78	+	6.44	0.001	0.0574
CC	I band (GO:0031674)	135	3	0.19	+	15.46	0.00101	0.0563
CC	cytoskeletal part (GO:0044430)	1495	8	2.15	+	3.72	0.00102	0.0554
CC	vesicle (GO:0031982)	1887	9	2.71	+	3.32	0.00106	0.0556
CC	intracellular part (GO:0044424)	13454	28	19.34	+	1.45	0.00161	0.0826
CC	intracellular (GO:0005622)	13526	28	19.44	+	1.44	0.00162	0.081
CC	cytoskeleton (GO:0005856)	2031	9	2.92	+	3.08	0.00177	0.0864
CC	extracellular matrix (GO:0031012)	366	4	0.53	+	7.6	0.00186	0.0885
CC	keratin filament (GO:0045095)	43	2	0.06	+	32.36	0.0019	0.0883
CC	sarcomere (GO:0030017)	182	3	0.26	+	11.47	0.00234	0.106
CC	cytoplasm (GO:0005737)	10748	24	15.45	+	1.55	0.00246	0.109
CC	plasma membrane receptor complex (GO:0098802)	186	3	0.27	+	11.22	0.00248	0.108
CC	contractile fiber part (GO:0044449)	196	3	0.28	+	10.65	0.00287	0.122
CC	myofibril (GO:0030016)	205	3	0.29	+	10.18	0.00325	0.135
CC	plasma membrane region (GO:0098590)	1052	6	1.51	+	3.97	0.00353	0.144
CC	contractile fiber (GO:0043292)	220	3	0.32	+	9.49	0.00395	0.157
CC	myosin II filament (GO:0097513)	3	1	0	+	> 100	0.00573	0.224
CC	discoidal high-density lipoprotein particle (GO:0034365)	3	1	0	+	> 100	0.00573	0.219
CC	contractile actin filament bundle (GO:0097517)	77	2	0.11	+	18.07	0.00574	0.215
CC	stress fiber (GO:0001725)	77	2	0.11	+	18.07	0.00574	0.211
CC	actin filament bundle (GO:0032432)	86	2	0.12	+	16.18	0.00707	0.256
CC	actin cap (GO:0030478)	4	1	0.01	+	> 100	0.00716	0.254
CC	other organism membrane (GO:0044279)	4	1	0.01	+	> 100	0.00716	0.249
CC	other organism cell membrane (GO:0044218)	4	1	0.01	+	> 100	0.00716	0.245
CC	terminal web (GO:1990357)	4	1	0.01	+	> 100	0.00716	0.241
CC	actomyosin (GO:0042641)	88	2	0.13	+	15.81	0.00739	0.244
CC	supramolecular fiber (GO:0099512)	875	5	1.26	+	3.98	0.00787	0.256
CC	supramolecular polymer (GO:0099081)	880	5	1.26	+	3.95	0.00805	0.258
CC	supramolecular complex (GO:0099080)	881	5	1.27	+	3.95	0.00809	0.255
CC	dense body (GO:0097433)	5	1	0.01	+	> 100	0.00858	0.266
CC	intermediate-density lipoprotein particle (GO:0034363)	5	1	0.01	+	> 100	0.00858	0.262
CC	Barr body (GO:0001740)	5	1	0.01	+	> 100	0.00858	0.258
CC	phagocytic vesicle (GO:0045335)	98	2	0.14	+	14.2	0.00905	0.268
CC	intracellular non-membrane-bounded organelle (GO:0043232)	4022	12	5.78	+	2.08	0.00922	0.268
CC	non-membrane-bounded organelle (GO:0043228)	4022	12	5.78	+	2.08	0.00922	0.264
CC	neuronal ribonucleoprotein granule (GO:0071598)	6	1	0.01	+	> 100	0.01	0.283
CC	rough endoplasmic reticulum lumen (GO:0048237)	6	1	0.01	+	> 100	0.01	0.279
CC	chromosome, telomeric region (GO:0000781)	105	2	0.15	+	13.25	0.0103	0.283
CC	unconventional myosin complex (GO:0016461)	7	1	0.01	+	99.38	0.0114	0.31
CC	fibrinogen complex (GO:0005577)	7	1	0.01	+	99.38	0.0114	0.305
CC	actomyosin contractile ring (GO:0005826)	7	1	0.01	+	99.38	0.0114	0.301
CC	spherical high-density lipoprotein particle (GO:0034366)	7	1	0.01	+	99.38	0.0114	0.297
CC	Golgi apparatus (GO:0005794)	1373	6	1.97	+	3.04	0.0125	0.322
CC	intracellular organelle part (GO:0044446)	7114	17	10.23	+	1.66	0.0134	0.339
CC	polymeric cytoskeletal fiber (GO:0099513)	655	4	0.94	+	4.25	0.0141	0.353
CC	X chromosome (GO:0000805)	9	1	0.01	+	77.3	0.0143	0.352
CC	cell tip (GO:0051286)	10	1	0.01	+	69.57	0.0157	0.382
CC	brush border (GO:0005903)	133	2	0.19	+	10.46	0.016	0.386
CC	cell trailing edge (GO:0031254)	11	1	0.02	+	63.24	0.0171	0.407
CC	uropod (GO:0001931)	11	1	0.02	+	63.24	0.0171	0.402
CC	ruffle (GO:0001726)	140	2	0.2	+	9.94	0.0176	0.41
CC	cell surface (GO:0009986)	1076	5	1.55	+	3.23	0.018	0.413
CC	chylomicron (GO:0042627)	12	1	0.02	+	57.97	0.0185	0.42
CC	MHC class I protein complex (GO:0042612)	12	1	0.02	+	57.97	0.0185	0.415
CC	focal adhesion (GO:0005925)	146	2	0.21	+	9.53	0.0191	0.423
CC	low-density lipoprotein particle (GO:0034362)	13	1	0.02	+	53.51	0.0199	0.437
CC	azurophil granule (GO:0042582)	13	1	0.02	+	53.51	0.0199	0.432
CC	contractile ring (GO:0070938)	13	1	0.02	+	53.51	0.0199	0.427
CC	primary lysosome (GO:0005766)	13	1	0.02	+	53.51	0.0199	0.422
CC	receptor complex (GO:0043235)	402	3	0.58	+	5.19	0.02	0.419
CC	cell-substrate adherens junction (GO:0005924)	152	2	0.22	+	9.15	0.0205	0.426
CC	specific granule (GO:0042581)	14	1	0.02	+	49.69	0.0213	0.438
CC	endoplasmic reticulum chaperone complex (GO:0034663)	14	1	0.02	+	49.69	0.0213	0.433
CC	membrane protein complex (GO:0098796)	1136	5	1.63	+	3.06	0.0222	0.446
CC	cell-substrate junction (GO:0030055)	159	2	0.23	+	8.75	0.0223	0.444
CC	sarcolemma (GO:0042383)	161	2	0.23	+	8.64	0.0228	0.445
CC	organelle part (GO:0044422)	7373	17	10.6	+	1.6	0.0228	0.449
CC	extrinsic component of plasma membrane (GO:0019897)	165	2	0.24	+	8.43	0.0239	0.461
CC	myosin filament (GO:0032982)	17	1	0.02	+	40.92	0.0255	0.488
CC	nuclear nucleosome (GO:0000788)	17	1	0.02	+	40.92	0.0255	0.484
CC	triglyceride-rich plasma lipoprotein particle (GO:0034385)	18	1	0.03	+	38.65	0.0269	0.5
CC	very-low-density lipoprotein particle (GO:0034361)	18	1	0.03	+	38.65	0.0269	0.496
CC	intrinsic component of membrane (GO:0031224)	5868	3	8.43	-	0.36	0.0269	0.505
CC	cluster of actin-based cell projections (GO:0098862)	183	2	0.26	+	7.6	0.0289	0.526
CC	phagocytic vesicle membrane (GO:0030670)	21	1	0.03	+	33.13	0.0311	0.562
CC	Golgi lumen (GO:0005796)	21	1	0.03	+	33.13	0.0311	0.557
CC	MHC protein complex (GO:0042611)	23	1	0.03	+	30.25	0.0339	0.601
CC	high-density lipoprotein particle (GO:0034364)	23	1	0.03	+	30.25	0.0339	0.596
CC	other organism part (GO:0044217)	24	1	0.03	+	28.99	0.0353	0.615
CC	other organism cell (GO:0044216)	24	1	0.03	+	28.99	0.0353	0.609
CC	other organism (GO:0044215)	24	1	0.03	+	28.99	0.0353	0.604
CC	podosome (GO:0002102)	26	1	0.04	+	26.76	0.0381	0.64
CC	cytoplasmic vesicle (GO:0031410)	1768	6	2.54	+	2.36	0.0381	0.646
CC	intracellular vesicle (GO:0097708)	1773	6	2.55	+	2.35	0.0385	0.642
CC	integral component of membrane (GO:0016021)	5708	3	8.2	-	0.37	0.0405	0.67
CC	integrin complex (GO:0008305)	34	1	0.05	+	20.46	0.0491	0.804
CC	cell part (GO:0044464)	15911	28	22.87	+	1.22	0.0492	0.8
CC	cell (GO:0005623)	15913	28	22.87	+	1.22	0.0492	0.794
