# Supplementary material for: Comparative proteomic analysis of Tibetan pig spermatozoa at high and low altitudes
Source: BMC Genomics. 2019 Jul 10;20:569. doi: 10.1186/s12864-019-5873-0 (PMC6617692; doi:10.1186/s12864-019-5873-0)
Supplement: Supplementary file 3 — Table S3. Functional enrichment analysis of DEPs. (XLS 89 kb) [file 12864_2019_5873_MOESM3_ESM.xls]

## Sheet: Functional enrichment analysis
Table S3 Functional enrichment analysis of DEPs(Up regulated)
#Term	Database	ID	Input number	Background number	P-Value	Corrected P-Value	Input	Hyperlink
Huntington's disease	KEGG PATHWAY	mmu05016	9	269	3.04585e-11	2.89355e-09	P62897|Q9Z1P6|E9QPX3|Q9DCX2|Q60931|Q9CQ75|P52503|Q9CPQ1|O08788	http://www.genome.jp/kegg-bin/show_pathway?mmu05016/mmu:22335%09red/mmu:12864%09red/mmu:66416%09red/mmu:71679%09red/mmu:13063%09red/mmu:407785%09red/mmu:13191%09red/mmu:17993%09red/mmu:17991%09red
Parkinson's disease	KEGG PATHWAY	mmu05012	8	200	1.11257e-10	5.28473e-09	P62897|Q9Z1P6|Q9DCX2|Q60931|Q9CQ75|P52503|Q9CPQ1|E9QPX3	http://www.genome.jp/kegg-bin/show_pathway?mmu05012/mmu:22335%09red/mmu:12864%09red/mmu:66416%09red/mmu:71679%09red/mmu:13063%09red/mmu:407785%09red/mmu:17993%09red/mmu:17991%09red
Respiratory electron transport, ATP synthesis by chemiosmotic coupling, and heat production by uncoupling proteins.	Reactome	R-MMU-163200	6	117	7.14132e-09	2.26142e-07	P62897|Q9Z1P6|Q9DCX2|Q9CQ75|P52503|E9QPX3	http://www.reactome.org/cgi-bin/eventbrowser_st_id?ST_ID=R-MMU-163200
Alzheimer's disease	KEGG PATHWAY	mmu05010	7	250	2.00434e-08	4.7603e-07	P62897|Q9Z1P6|Q9DCX2|Q9CQ75|P52503|Q9CPQ1|E9QPX3	http://www.genome.jp/kegg-bin/show_pathway?mmu05010/mmu:12864%09red/mmu:66416%09red/mmu:71679%09red/mmu:13063%09red/mmu:407785%09red/mmu:17993%09red/mmu:17991%09red
Respiratory electron transport	Reactome	R-MMU-611105	5	86	7.86614e-08	1.33747e-06	Q9CQ75|P62897|E9QPX3|Q9Z1P6|P52503	http://www.reactome.org/cgi-bin/eventbrowser_st_id?ST_ID=R-MMU-611105
The citric acid (TCA) cycle and respiratory electron transport	Reactome	R-MMU-1428517	6	180	8.4472e-08	1.33747e-06	P62897|Q9Z1P6|Q9DCX2|Q9CQ75|P52503|E9QPX3	http://www.reactome.org/cgi-bin/eventbrowser_st_id?ST_ID=R-MMU-1428517
Oxidative phosphorylation	KEGG PATHWAY	mmu00190	6	186	1.01943e-07	1.38351e-06	Q9Z1P6|Q9DCX2|Q9CQ75|P52503|Q9CPQ1|E9QPX3	http://www.genome.jp/kegg-bin/show_pathway?mmu00190/mmu:12864%09red/mmu:66416%09red/mmu:71679%09red/mmu:407785%09red/mmu:17993%09red/mmu:17991%09red
Non-alcoholic fatty liver disease (NAFLD)	KEGG PATHWAY	mmu04932	6	230	3.438e-07	4.08263e-06	P62897|Q9Z1P6|E9QPX3|P52503|Q9CPQ1|Q9CQ75	http://www.genome.jp/kegg-bin/show_pathway?mmu04932/mmu:12864%09red/mmu:66416%09red/mmu:17993%09red/mmu:407785%09red/mmu:13063%09red/mmu:17991%09red
Complex I biogenesis	Reactome	R-MMU-6799198	4	69	1.77002e-06	1.86835e-05	Q9CQ75|E9QPX3|Q9Z1P6|P52503	http://www.reactome.org/cgi-bin/eventbrowser_st_id?ST_ID=R-MMU-6799198
Metabolic pathways	KEGG PATHWAY	mmu01100	9	1791	0.000199304	0.00189339	Q9R0Y5|Q9Z1P6|Q9DCX2|P62897|Q9CPY7|Q9CQ75|P52503|Q9CPQ1|E9QPX3	http://www.genome.jp/kegg-bin/show_pathway?mmu01100/mmu:66988%09red/mmu:11636%09red/mmu:66416%09red/mmu:71679%09red/mmu:13063%09red/mmu:407785%09red/mmu:12864%09red/mmu:17993%09red/mmu:17991%09red
Formation of apoptosome	Reactome	R-MMU-111458	1	5	0.0071856	0.0620574	P62897	http://www.reactome.org/cgi-bin/eventbrowser_st_id?ST_ID=R-MMU-111458
ATP synthesis	PANTHER	P02721	1	7	0.00956965	0.0730116	P62897	http://www.pantherdb.org/pathway/pathwayDiagram.jsp?catAccession=P02721
Activation of caspases through apoptosome-mediated cleavage	Reactome	R-MMU-111459	1	8	0.0107596	0.0730116	P62897	http://www.reactome.org/cgi-bin/eventbrowser_st_id?ST_ID=R-MMU-111459
Cytochrome c-mediated apoptotic response	Reactome	R-MMU-111461	1	8	0.0107596	0.0730116	P62897	http://www.reactome.org/cgi-bin/eventbrowser_st_id?ST_ID=R-MMU-111461
Apoptotic factor-mediated response	Reactome	R-MMU-111471	1	10	0.0131353	0.0831904	P62897	http://www.reactome.org/cgi-bin/eventbrowser_st_id?ST_ID=R-MMU-111471
Sulfur metabolism	KEGG PATHWAY	mmu00920	1	14	0.0178702	0.106104	P62897	http://www.genome.jp/kegg-bin/show_pathway?mmu00920/mmu:13063%09red
Transcriptional activation of mitochondrial biogenesis	Reactome	R-MMU-2151201	1	16	0.0202294	0.112215	P62897	http://www.reactome.org/cgi-bin/eventbrowser_st_id?ST_ID=R-MMU-2151201
Metabolism	Reactome	R-MMU-1430728	7	2382	0.0212619	0.112215	P62897|Q9Z1P6|E9QPX3|Q9DCX2|Q9CQ75|P52503|Q9R0Y5	http://www.reactome.org/cgi-bin/eventbrowser_st_id?ST_ID=R-MMU-1430728
Formation of ATP by chemiosmotic coupling	Reactome	R-MMU-163210	1	24	0.0296112	0.148056	Q9DCX2	http://www.reactome.org/cgi-bin/eventbrowser_st_id?ST_ID=R-MMU-163210
Synthesis and interconversion of nucleotide di- and triphosphates	Reactome	R-MMU-499943	1	26	0.031943	0.151729	Q9R0Y5	http://www.reactome.org/cgi-bin/eventbrowser_st_id?ST_ID=R-MMU-499943
Mitochondrial biogenesis	Reactome	R-MMU-1592230	1	28	0.0342694	0.155028	P62897	http://www.reactome.org/cgi-bin/eventbrowser_st_id?ST_ID=R-MMU-1592230
Hepatitis B	KEGG PATHWAY	mmu05161	2	255	0.0380485	0.1643	Q60931|P62897	http://www.genome.jp/kegg-bin/show_pathway?mmu05161/mmu:22335%09red/mmu:13063%09red
De novo purine biosynthesis	PANTHER	P02738	1	35	0.0423691	0.175003	Q9R0Y5	http://www.pantherdb.org/pathway/pathwayDiagram.jsp?catAccession=P02738
COPI-independent Golgi-to-ER retrograde traffic	Reactome	R-MMU-6811436	1	41	0.0492593	0.194985	O08788	http://www.reactome.org/cgi-bin/eventbrowser_st_id?ST_ID=R-MMU-6811436
Detoxification of Reactive Oxygen Species	Reactome	R-MMU-3299685	1	45	0.053826	0.200831	P62897	http://www.reactome.org/cgi-bin/eventbrowser_st_id?ST_ID=R-MMU-3299685
Intrinsic Pathway for Apoptosis	Reactome	R-MMU-109606	1	46	0.0549643	0.200831	P62897	http://www.reactome.org/cgi-bin/eventbrowser_st_id?ST_ID=R-MMU-109606
Apoptosis - multiple species	KEGG PATHWAY	mmu04215	1	49	0.0583714	0.205381	P62897	http://www.genome.jp/kegg-bin/show_pathway?mmu04215/mmu:13063%09red
Organelle biogenesis and maintenance	Reactome	R-MMU-1852241	2	357	0.0689486	0.228139	P62897|O08788	http://www.reactome.org/cgi-bin/eventbrowser_st_id?ST_ID=R-MMU-1852241
Renin-angiotensin system	KEGG PATHWAY	mmu04614	1	59	0.0696425	0.228139	D0G895	http://www.genome.jp/kegg-bin/show_pathway?mmu04614/mmu:217246%09red
Vasopressin-regulated water reabsorption	KEGG PATHWAY	mmu04962	1	64	0.0752289	0.238225	O08788	http://www.genome.jp/kegg-bin/show_pathway?mmu04962/mmu:13191%09red
Arginine and proline metabolism	KEGG PATHWAY	mmu00330	1	76	0.0885039	0.258401	Q9CPY7	http://www.genome.jp/kegg-bin/show_pathway?mmu00330/mmu:66988%09red
Glutathione metabolism	KEGG PATHWAY	mmu00480	1	77	0.0896018	0.258401	Q9CPY7	http://www.genome.jp/kegg-bin/show_pathway?mmu00480/mmu:66988%09red
Amyotrophic lateral sclerosis (ALS)	KEGG PATHWAY	mmu05014	1	78	0.0906984	0.258401	P62897	http://www.genome.jp/kegg-bin/show_pathway?mmu05014/mmu:13063%09red
PKMTs methylate histone lysines	Reactome	R-MMU-3214841	1	88	0.101594	0.258401	Q99LT0	http://www.reactome.org/cgi-bin/eventbrowser_st_id?ST_ID=R-MMU-3214841
Loss of Nlp from mitotic centrosomes	Reactome	R-MMU-380259	1	88	0.101594	0.258401	O08788	http://www.reactome.org/cgi-bin/eventbrowser_st_id?ST_ID=R-MMU-380259
Loss of proteins required for interphase microtubule organization聽from the centrosome	Reactome	R-MMU-380284	1	88	0.101594	0.258401	O08788	http://www.reactome.org/cgi-bin/eventbrowser_st_id?ST_ID=R-MMU-380284
COPI-mediated anterograde transport	Reactome	R-MMU-6807878	1	91	0.104838	0.258401	O08788	http://www.reactome.org/cgi-bin/eventbrowser_st_id?ST_ID=R-MMU-6807878
Legionellosis	KEGG PATHWAY	mmu05134	1	92	0.105917	0.258401	P62897	http://www.genome.jp/kegg-bin/show_pathway?mmu05134/mmu:13063%09red
AURKA Activation by TPX2	Reactome	R-MMU-8854518	1	94	0.108071	0.258401	O08788	http://www.reactome.org/cgi-bin/eventbrowser_st_id?ST_ID=R-MMU-8854518
Centrosome maturation	Reactome	R-MMU-380287	1	102	0.116635	0.258401	O08788	http://www.reactome.org/cgi-bin/eventbrowser_st_id?ST_ID=R-MMU-380287
Recruitment of mitotic centrosome proteins and complexes	Reactome	R-MMU-380270	1	102	0.116635	0.258401	O08788	http://www.reactome.org/cgi-bin/eventbrowser_st_id?ST_ID=R-MMU-380270
p53 signaling pathway	KEGG PATHWAY	mmu04115	1	107	0.121948	0.258401	P62897	http://www.genome.jp/kegg-bin/show_pathway?mmu04115/mmu:13063%09red
Colorectal cancer	KEGG PATHWAY	mmu05210	1	108	0.123007	0.258401	P62897	http://www.genome.jp/kegg-bin/show_pathway?mmu05210/mmu:13063%09red
Platinum drug resistance	KEGG PATHWAY	mmu01524	1	108	0.123007	0.258401	P62897	http://www.genome.jp/kegg-bin/show_pathway?mmu01524/mmu:13063%09red
Regulation of PLK1 Activity at G2/M Transition	Reactome	R-MMU-2565942	1	108	0.123007	0.258401	O08788	http://www.reactome.org/cgi-bin/eventbrowser_st_id?ST_ID=R-MMU-2565942
Renin secretion	KEGG PATHWAY	mmu04924	1	110	0.125121	0.258401	D0G895	http://www.genome.jp/kegg-bin/show_pathway?mmu04924/mmu:217246%09red
Golgi-to-ER retrograde transport	Reactome	R-MMU-8856688	1	117	0.13248	0.265371	O08788	http://www.reactome.org/cgi-bin/eventbrowser_st_id?ST_ID=R-MMU-8856688
Anchoring of the basal body to the plasma membrane	Reactome	R-MMU-5620912	1	121	0.136659	0.265371	O08788	http://www.reactome.org/cgi-bin/eventbrowser_st_id?ST_ID=R-MMU-5620912
Viral myocarditis	KEGG PATHWAY	mmu05416	1	122	0.1377	0.265371	P62897	http://www.genome.jp/kegg-bin/show_pathway?mmu05416/mmu:13063%09red
Cardiac muscle contraction	KEGG PATHWAY	mmu04260	1	127	0.14289	0.265371	Q9CPQ1	http://www.genome.jp/kegg-bin/show_pathway?mmu04260/mmu:12864%09red
Metabolism of nucleotides	Reactome	R-MMU-15869	1	128	0.143924	0.265371	Q9R0Y5	http://www.reactome.org/cgi-bin/eventbrowser_st_id?ST_ID=R-MMU-15869
MHC class II antigen presentation	Reactome	R-MMU-2132295	1	131	0.14702	0.265371	O08788	http://www.reactome.org/cgi-bin/eventbrowser_st_id?ST_ID=R-MMU-2132295
Apoptosis	Reactome	R-MMU-109581	1	132	0.148049	0.265371	P62897	http://www.reactome.org/cgi-bin/eventbrowser_st_id?ST_ID=R-MMU-109581
@@Apoptosis	KEGG PATHWAY	mmu04210	1	234	0.24696	0.332879	P62897	http://www.genome.jp/kegg-bin/show_pathway?mmu04210/mmu:13063%09red
Small cell lung cancer	KEGG PATHWAY	mmu05222	1	139	0.155222	0.269872	P62897	http://www.genome.jp/kegg-bin/show_pathway?mmu05222/mmu:13063%09red
Programmed Cell Death	Reactome	R-MMU-5357801	1	140	0.156242	0.269872	P62897	http://www.reactome.org/cgi-bin/eventbrowser_st_id?ST_ID=R-MMU-5357801
Hypertrophic cardiomyopathy (HCM)	KEGG PATHWAY	mmu05410	1	144	0.160309	0.271953	D0G895	http://www.genome.jp/kegg-bin/show_pathway?mmu05410/mmu:217246%09red
ER to Golgi Anterograde Transport	Reactome	R-MMU-199977	1	161	0.177385	0.295641	O08788	http://www.reactome.org/cgi-bin/eventbrowser_st_id?ST_ID=R-MMU-199977
Apoptosis signaling pathway	PANTHER	P00006	1	169	0.185304	0.29837	P62897	http://www.pantherdb.org/pathway/pathwayDiagram.jsp?catAccession=P00006
Chagas disease (American trypanosomiasis)	KEGG PATHWAY	mmu05142	1	169	0.185304	0.29837	D0G895	http://www.genome.jp/kegg-bin/show_pathway?mmu05142/mmu:217246%09red
Huntington disease	PANTHER	P00029	1	173	0.189235	0.299622	O08788	http://www.pantherdb.org/pathway/pathwayDiagram.jsp?catAccession=P00029
Toxoplasmosis	KEGG PATHWAY	mmu05145	1	182	0.198014	0.308382	P62897	http://www.genome.jp/kegg-bin/show_pathway?mmu05145/mmu:13063%09red
Antigen processing: Ubiquitination & Proteasome degradation	Reactome	R-MMU-983168	1	198	0.213394	0.318662	Q7TMY8	http://www.reactome.org/cgi-bin/eventbrowser_st_id?ST_ID=R-MMU-983168
Intra-Golgi and retrograde Golgi-to-ER traffic	Reactome	R-MMU-6811442	1	198	0.213394	0.318662	O08788	http://www.reactome.org/cgi-bin/eventbrowser_st_id?ST_ID=R-MMU-6811442
Platelet degranulation	Reactome	R-MMU-114608	1	203	0.218141	0.318662	O35887	http://www.reactome.org/cgi-bin/eventbrowser_st_id?ST_ID=R-MMU-114608
Ubiquitin mediated proteolysis	KEGG PATHWAY	mmu04120	1	205	0.220032	0.318662	Q7TMY8	http://www.genome.jp/kegg-bin/show_pathway?mmu04120/mmu:59026%09red
Transport to the Golgi and subsequent modification	Reactome	R-MMU-948021	1	207	0.221919	0.318662	O08788	http://www.reactome.org/cgi-bin/eventbrowser_st_id?ST_ID=R-MMU-948021
Response to elevated platelet cytosolic Ca2+	Reactome	R-MMU-76005	1	210	0.22474	0.318662	O35887	http://www.reactome.org/cgi-bin/eventbrowser_st_id?ST_ID=R-MMU-76005
G2/M Transition	Reactome	R-MMU-69275	1	227	0.240544	0.332879	O08788	http://www.reactome.org/cgi-bin/eventbrowser_st_id?ST_ID=R-MMU-69275
Mitotic G2-G2/M phases	Reactome	R-MMU-453274	1	233	0.246046	0.332879	O08788	http://www.reactome.org/cgi-bin/eventbrowser_st_id?ST_ID=R-MMU-453274
Assembly of the primary cilium	Reactome	R-MMU-5617833	1	236	0.248783	0.332879	O08788	http://www.reactome.org/cgi-bin/eventbrowser_st_id?ST_ID=R-MMU-5617833
Adaptive Immune System	Reactome	R-MMU-1280218	2	817	0.258112	0.336799	Q7TMY8|O08788	http://www.reactome.org/cgi-bin/eventbrowser_st_id?ST_ID=R-MMU-1280218
Purine metabolism	KEGG PATHWAY	mmu00230	1	250	0.261428	0.336799	Q9R0Y5	http://www.genome.jp/kegg-bin/show_pathway?mmu00230/mmu:11636%09red
Chromatin organization	Reactome	R-MMU-4839726	1	255	0.265894	0.336799	Q99LT0	http://www.reactome.org/cgi-bin/eventbrowser_st_id?ST_ID=R-MMU-4839726
Chromatin modifying enzymes	Reactome	R-MMU-3247509	1	255	0.265894	0.336799	Q99LT0	http://www.reactome.org/cgi-bin/eventbrowser_st_id?ST_ID=R-MMU-3247509
Influenza A	KEGG PATHWAY	mmu05164	1	265	0.274747	0.343434	P62897	http://www.genome.jp/kegg-bin/show_pathway?mmu05164/mmu:13063%09red
Calcium signaling pathway	KEGG PATHWAY	mmu04020	1	276	0.284366	0.346129	Q60931	http://www.genome.jp/kegg-bin/show_pathway?mmu04020/mmu:22335%09red
Class I MHC mediated antigen processing & presentation	Reactome	R-MMU-983169	1	278	0.286102	0.346129	Q7TMY8	http://www.reactome.org/cgi-bin/eventbrowser_st_id?ST_ID=R-MMU-983169
cGMP-PKG signaling pathway	KEGG PATHWAY	mmu04022	1	280	0.287833	0.346129	Q60931	http://www.genome.jp/kegg-bin/show_pathway?mmu04022/mmu:22335%09red
Tuberculosis	KEGG PATHWAY	mmu05152	1	289	0.295575	0.350995	P62897	http://www.genome.jp/kegg-bin/show_pathway?mmu05152/mmu:13063%09red
Herpes simplex infection	KEGG PATHWAY	mmu05168	1	323	0.32409	0.380106	P62897	http://www.genome.jp/kegg-bin/show_pathway?mmu05168/mmu:13063%09red
Asparagine N-linked glycosylation	Reactome	R-MMU-446203	1	350	0.345935	0.400778	O08788	http://www.reactome.org/cgi-bin/eventbrowser_st_id?ST_ID=R-MMU-446203
Viral carcinogenesis	KEGG PATHWAY	mmu05203	1	372	0.363226	0.415741	Q60931	http://www.genome.jp/kegg-bin/show_pathway?mmu05203/mmu:22335%09red
Platelet activation, signaling and aggregation	Reactome	R-MMU-76002	1	402	0.386093	0.436652	O35887	http://www.reactome.org/cgi-bin/eventbrowser_st_id?ST_ID=R-MMU-76002
Cellular responses to stress	Reactome	R-MMU-2262752	1	440	0.413916	0.462612	P62897	http://www.reactome.org/cgi-bin/eventbrowser_st_id?ST_ID=R-MMU-2262752
HTLV-I infection	KEGG PATHWAY	mmu05166	1	469	0.434323	0.479775	Q60931	http://www.genome.jp/kegg-bin/show_pathway?mmu05166/mmu:22335%09red
Cell Cycle, Mitotic	Reactome	R-MMU-69278	1	617	0.528197	0.576766	O08788	http://www.reactome.org/cgi-bin/eventbrowser_st_id?ST_ID=R-MMU-69278
Pathways in cancer	KEGG PATHWAY	mmu05200	1	633	0.53739	0.577853	P62897	http://www.genome.jp/kegg-bin/show_pathway?mmu05200/mmu:13063%09red
Membrane Trafficking	Reactome	R-MMU-199991	1	640	0.541357	0.577853	O08788	http://www.reactome.org/cgi-bin/eventbrowser_st_id?ST_ID=R-MMU-199991
Vesicle-mediated transport	Reactome	R-MMU-5653656	1	690	0.568749	0.600347	O08788	http://www.reactome.org/cgi-bin/eventbrowser_st_id?ST_ID=R-MMU-5653656
Hemostasis	Reactome	R-MMU-109582	1	757	0.60298	0.629484	O35887	http://www.reactome.org/cgi-bin/eventbrowser_st_id?ST_ID=R-MMU-109582
Cell Cycle	Reactome	R-MMU-1640170	1	827	0.635925	0.65101	O08788	http://www.reactome.org/cgi-bin/eventbrowser_st_id?ST_ID=R-MMU-1640170
Immune System	Reactome	R-MMU-168256	2	1770	0.637305	0.65101	Q7TMY8|O08788	http://www.reactome.org/cgi-bin/eventbrowser_st_id?ST_ID=R-MMU-168256
Post-translational protein modification	Reactome	R-MMU-597592	1	944	0.685162	0.692451	O08788	http://www.reactome.org/cgi-bin/eventbrowser_st_id?ST_ID=R-MMU-597592
Metabolism of proteins	Reactome	R-MMU-392499	1	1367	0.814818	0.814818	O08788	http://www.reactome.org/cgi-bin/eventbrowser_st_id?ST_ID=R-MMU-392499
Additional file 3 Functional enrichment analysis of DEPs(Down regulated)
#Term	Database	ID	Input number	Background number	P-Value	Corrected P-Value	Input	Hyperlink
Platelet degranulation	Reactome	R-MMU-114608	6	203	1.38578e-07	1.5568e-05	P11276|Q921I1|P07724|Q08761|Q00623|P20918	http://www.reactome.org/cgi-bin/eventbrowser_st_id?ST_ID=R-MMU-114608
Response to elevated platelet cytosolic Ca2+	Reactome	R-MMU-76005	6	210	1.68303e-07	1.5568e-05	P11276|Q921I1|P07724|Q08761|Q00623|P20918	http://www.reactome.org/cgi-bin/eventbrowser_st_id?ST_ID=R-MMU-76005
Hemostasis	Reactome	R-MMU-109582	8	757	2.02627e-06	0.000124954	P02088|P11276|P33587|P20918|Q08761|Q00623|P07724|Q921I1	http://www.reactome.org/cgi-bin/eventbrowser_st_id?ST_ID=R-MMU-109582
Scavenging of heme from plasma	Reactome	R-MMU-2168880	3	22	3.24397e-06	0.000150034	P02088|Q00623|P07724	http://www.reactome.org/cgi-bin/eventbrowser_st_id?ST_ID=R-MMU-2168880
Platelet activation, signaling and aggregation	Reactome	R-MMU-76002	6	402	6.75665e-06	0.000249996	P11276|Q921I1|P07724|Q08761|Q00623|P20918	http://www.reactome.org/cgi-bin/eventbrowser_st_id?ST_ID=R-MMU-76002
Complement and coagulation cascades	KEGG PATHWAY	mmu04610	4	128	1.64918e-05	0.000508498	Q08761|P33587|P29788|P20918	http://www.genome.jp/kegg-bin/show_pathway?mmu04610/mmu:22370%09red/mmu:19128%09red/mmu:19123%09red/mmu:18815%09red
Binding and Uptake of Ligands by Scavenger Receptors	Reactome	R-MMU-2173782	3	51	3.41904e-05	0.000903602	P02088|Q00623|P07724	http://www.reactome.org/cgi-bin/eventbrowser_st_id?ST_ID=R-MMU-2173782
Blood coagulation	PANTHER	P00011	3	58	4.93354e-05	0.00114088	Q08761|P33587|P20918	http://www.pantherdb.org/pathway/pathwayDiagram.jsp?catAccession=P00011
Lipoprotein metabolism	Reactome	R-MMU-174824	3	83	0.000137543	0.00282727	Q00623|P20918|P07724	http://www.reactome.org/cgi-bin/eventbrowser_st_id?ST_ID=R-MMU-174824
Transport of gamma-carboxylated protein precursors from the endoplasmic reticulum to the Golgi apparatus	Reactome	R-MMU-159763	2	15	0.000176799	0.00306413	Q08761|P33587	http://www.reactome.org/cgi-bin/eventbrowser_st_id?ST_ID=R-MMU-159763
Gamma-carboxylation of protein precursors	Reactome	R-MMU-159740	2	16	0.000198754	0.00306413	Q08761|P33587	http://www.reactome.org/cgi-bin/eventbrowser_st_id?ST_ID=R-MMU-159740
Removal of aminoterminal propeptides from gamma-carboxylated proteins	Reactome	R-MMU-159782	2	16	0.000198754	0.00306413	Q08761|P33587	http://www.reactome.org/cgi-bin/eventbrowser_st_id?ST_ID=R-MMU-159782
Gamma-carboxylation, transport, and amino-terminal cleavage of proteins	Reactome	R-MMU-159854	2	18	0.00024646	0.00350732	Q08761|P33587	http://www.reactome.org/cgi-bin/eventbrowser_st_id?ST_ID=R-MMU-159854
Syndecan interactions	Reactome	R-MMU-3000170	2	24	0.000419741	0.00549108	P11276|P29788	http://www.reactome.org/cgi-bin/eventbrowser_st_id?ST_ID=R-MMU-3000170
RHO GTPases activate PAKs	Reactome	R-MMU-5627123	2	25	0.000452991	0.00549108	Q60605|Q8VDD5	http://www.reactome.org/cgi-bin/eventbrowser_st_id?ST_ID=R-MMU-5627123
Lipid digestion, mobilization, and transport	Reactome	R-MMU-73923	3	128	0.000474904	0.00549108	Q00623|P20918|P07724	http://www.reactome.org/cgi-bin/eventbrowser_st_id?ST_ID=R-MMU-73923
Cell surface interactions at the vascular wall	Reactome	R-MMU-202733	3	134	0.000541174	0.00588925	P11276|P33587|Q08761	http://www.reactome.org/cgi-bin/eventbrowser_st_id?ST_ID=R-MMU-202733
Regulation of actin cytoskeleton	KEGG PATHWAY	mmu04810	4	331	0.000596244	0.00612807	P13020|P11276|Q6ZWQ9|Q8VDD5	http://www.genome.jp/kegg-bin/show_pathway?mmu04810/mmu:17886%09red/mmu:67268%09red/mmu:14268%09red/mmu:227753%09red
HDL-mediated lipid transport	Reactome	R-MMU-194223	2	30	0.000637802	0.00621017	Q00623|P07724	http://www.reactome.org/cgi-bin/eventbrowser_st_id?ST_ID=R-MMU-194223
Extracellular matrix organization	Reactome	R-MMU-1474244	4	366	0.000863805	0.0079902	P11276|P29788|P24369|P20918	http://www.reactome.org/cgi-bin/eventbrowser_st_id?ST_ID=R-MMU-1474244
Common Pathway of Fibrin Clot Formation	Reactome	R-MMU-140875	2	38	0.00099718	0.00878468	Q08761|P33587	http://www.reactome.org/cgi-bin/eventbrowser_st_id?ST_ID=R-MMU-140875
Gamma carboxylation, hypusine formation and arylsulfatase activation	Reactome	R-MMU-163841	2	39	0.00104756	0.008809	Q08761|P33587	http://www.reactome.org/cgi-bin/eventbrowser_st_id?ST_ID=R-MMU-163841
Vesicle-mediated transport	Reactome	R-MMU-5653656	5	690	0.00116713	0.00938782	P02088|Q00623|P07724|Q8VDD5|Q921I1	http://www.reactome.org/cgi-bin/eventbrowser_st_id?ST_ID=R-MMU-5653656
Molecules associated with elastic fibres	Reactome	R-MMU-2129379	2	45	0.00137498	0.0105988	P11276|P29788	http://www.reactome.org/cgi-bin/eventbrowser_st_id?ST_ID=R-MMU-2129379
Elastic fibre formation	Reactome	R-MMU-1566948	2	49	0.00161704	0.0115303	P11276|P29788	http://www.reactome.org/cgi-bin/eventbrowser_st_id?ST_ID=R-MMU-1566948
ECM proteoglycans	Reactome	R-MMU-3000178	2	51	0.00174513	0.0115303	P11276|P29788	http://www.reactome.org/cgi-bin/eventbrowser_st_id?ST_ID=R-MMU-3000178
Smooth Muscle Contraction	Reactome	R-MMU-445355	2	51	0.00174513	0.0115303	Q60605|Q6ZWQ9	http://www.reactome.org/cgi-bin/eventbrowser_st_id?ST_ID=R-MMU-445355
Glycosphingolipid metabolism	Reactome	R-MMU-1660662	2	51	0.00174513	0.0115303	Q60648|P20060	http://www.reactome.org/cgi-bin/eventbrowser_st_id?ST_ID=R-MMU-1660662
African trypanosomiasis	KEGG PATHWAY	mmu05143	2	56	0.00208581	0.0133061	P02088|Q00623	http://www.genome.jp/kegg-bin/show_pathway?mmu05143/mmu:11806%09red/mmu:100503605%09red
Formation of Fibrin Clot (Clotting Cascade)	Reactome	R-MMU-140877	2	60	0.00237922	0.0146718	Q08761|P33587	http://www.reactome.org/cgi-bin/eventbrowser_st_id?ST_ID=R-MMU-140877
Non-integrin membrane-ECM interactions	Reactome	R-MMU-3000171	2	69	0.00310623	0.0185372	P11276|P29788	http://www.reactome.org/cgi-bin/eventbrowser_st_id?ST_ID=R-MMU-3000171
Metabolism of lipids and lipoproteins	Reactome	R-MMU-556833	5	873	0.00324026	0.0187328	Q60648|Q00623|P20060|P20918|P07724	http://www.reactome.org/cgi-bin/eventbrowser_st_id?ST_ID=R-MMU-556833
Focal adhesion	KEGG PATHWAY	mmu04510	3	316	0.0059948	0.0336072	P11276|P29788|Q6ZWQ9	http://www.genome.jp/kegg-bin/show_pathway?mmu04510/mmu:22370%09red/mmu:14268%09red/mmu:67268%09red
Sphingolipid metabolism	Reactome	R-MMU-428157	2	100	0.00629575	0.0342563	Q60648|P20060	http://www.reactome.org/cgi-bin/eventbrowser_st_id?ST_ID=R-MMU-428157
Integrin cell surface interactions	Reactome	R-MMU-216083	2	109	0.00741335	0.0391848	P11276|P29788	http://www.reactome.org/cgi-bin/eventbrowser_st_id?ST_ID=R-MMU-216083
Fibronectin matrix formation	Reactome	R-MMU-1566977	1	7	0.00928118	0.0464059	P11276	http://www.reactome.org/cgi-bin/eventbrowser_st_id?ST_ID=R-MMU-1566977
Scavenging by Class B Receptors	Reactome	R-MMU-3000471	1	7	0.00928118	0.0464059	Q00623	http://www.reactome.org/cgi-bin/eventbrowser_st_id?ST_ID=R-MMU-3000471
ECM-receptor interaction	KEGG PATHWAY	mmu04512	2	126	0.00974937	0.047464	P11276|P29788	http://www.genome.jp/kegg-bin/show_pathway?mmu04512/mmu:22370%09red/mmu:14268%09red
Erythrocytes take up oxygen and release carbon dioxide	Reactome	R-MMU-1247673	1	14	0.0173337	0.0799268	P02088	http://www.reactome.org/cgi-bin/eventbrowser_st_id?ST_ID=R-MMU-1247673
@@Erythrocytes take up carbon dioxide and release oxygen	Reactome	R-MMU-1237044	1	18	0.0219067	0.0799268	P02088	http://www.reactome.org/cgi-bin/eventbrowser_st_id?ST_ID=R-MMU-1237044
Degradation of the extracellular matrix	Reactome	R-MMU-1474228	2	172	0.0174643	0.0799268	P11276|P20918	http://www.reactome.org/cgi-bin/eventbrowser_st_id?ST_ID=R-MMU-1474228
Caspase-mediated cleavage of cytoskeletal proteins	Reactome	R-MMU-264870	1	16	0.0196228	0.0799268	P13020	http://www.reactome.org/cgi-bin/eventbrowser_st_id?ST_ID=R-MMU-264870
Dissolution of Fibrin Clot	Reactome	R-MMU-75205	1	16	0.0196228	0.0799268	P20918	http://www.reactome.org/cgi-bin/eventbrowser_st_id?ST_ID=R-MMU-75205
Scavenging by Class A Receptors	Reactome	R-MMU-3000480	1	16	0.0196228	0.0799268	Q00623	http://www.reactome.org/cgi-bin/eventbrowser_st_id?ST_ID=R-MMU-3000480
LDL-mediated lipid transport	Reactome	R-MMU-171052	1	17	0.0207654	0.0799268	P20918	http://www.reactome.org/cgi-bin/eventbrowser_st_id?ST_ID=R-MMU-171052
CS/DS degradation	Reactome	R-MMU-2024101	1	17	0.0207654	0.0799268	P20060	http://www.reactome.org/cgi-bin/eventbrowser_st_id?ST_ID=R-MMU-2024101
Keratan sulfate degradation	Reactome	R-MMU-2022857	1	18	0.0219067	0.0799268	P20060	http://www.reactome.org/cgi-bin/eventbrowser_st_id?ST_ID=R-MMU-2022857
O2/CO2 exchange in erythrocytes	Reactome	R-MMU-1480926	1	18	0.0219067	0.0799268	P02088	http://www.reactome.org/cgi-bin/eventbrowser_st_id?ST_ID=R-MMU-1480926
Hyaluronan uptake and degradation	Reactome	R-MMU-2160916	1	18	0.0219067	0.0799268	P20060	http://www.reactome.org/cgi-bin/eventbrowser_st_id?ST_ID=R-MMU-2160916
ABC transporters in lipid homeostasis	Reactome	R-MMU-1369062	1	18	0.0219067	0.0799268	Q00623	http://www.reactome.org/cgi-bin/eventbrowser_st_id?ST_ID=R-MMU-1369062
Lysosome	KEGG PATHWAY	mmu04142	2	195	0.0220339	0.0799268	Q60648|P20060	http://www.genome.jp/kegg-bin/show_pathway?mmu04142/mmu:15212%09red/mmu:14667%09red
Tight junction	KEGG PATHWAY	mmu04530	2	205	0.0241593	0.0844207	Q6ZWQ9|Q8VDD5	http://www.genome.jp/kegg-bin/show_pathway?mmu04530/mmu:17886%09red/mmu:67268%09red
Transport of organic anions	Reactome	R-MMU-879518	1	20	0.0241854	0.0844207	P07724	http://www.reactome.org/cgi-bin/eventbrowser_st_id?ST_ID=R-MMU-879518
Plasminogen activating cascade	PANTHER	P00050	1	22	0.026459	0.0906465	P20918	http://www.pantherdb.org/pathway/pathwayDiagram.jsp?catAccession=P00050
Glycosphingolipid biosynthesis - globo series	KEGG PATHWAY	mmu00603	1	23	0.0275939	0.0928157	P20060	http://www.genome.jp/kegg-bin/show_pathway?mmu00603/mmu:15212%09red
Glycosphingolipid biosynthesis - ganglio series	KEGG PATHWAY	mmu00604	1	24	0.0287274	0.0932382	P20060	http://www.genome.jp/kegg-bin/show_pathway?mmu00604/mmu:15212%09red
Hyaluronan metabolism	Reactome	R-MMU-2142845	1	24	0.0287274	0.0932382	P20060	http://www.reactome.org/cgi-bin/eventbrowser_st_id?ST_ID=R-MMU-2142845
Ephrin signaling	Reactome	R-MMU-3928664	1	25	0.0298597	0.0952423	Q6ZWQ9	http://www.reactome.org/cgi-bin/eventbrowser_st_id?ST_ID=R-MMU-3928664
p130Cas linkage to MAPK signaling for integrins	Reactome	R-MMU-372708	1	26	0.0309908	0.0971745	P11276	http://www.reactome.org/cgi-bin/eventbrowser_st_id?ST_ID=R-MMU-372708
GRB2:SOS provides linkage to MAPK signaling for Integrins	Reactome	R-MMU-354194	1	27	0.0321205	0.0990383	P11276	http://www.reactome.org/cgi-bin/eventbrowser_st_id?ST_ID=R-MMU-354194
Other glycan degradation	KEGG PATHWAY	mmu00511	1	28	0.033249	0.100837	P20060	http://www.genome.jp/kegg-bin/show_pathway?mmu00511/mmu:15212%09red
Chylomicron-mediated lipid transport	Reactome	R-MMU-174800	1	29	0.0343762	0.101154	Q00623	http://www.reactome.org/cgi-bin/eventbrowser_st_id?ST_ID=R-MMU-174800
Muscle contraction	Reactome	R-MMU-397014	2	249	0.0344472	0.101154	Q60605|Q6ZWQ9	http://www.reactome.org/cgi-bin/eventbrowser_st_id?ST_ID=R-MMU-397014
Recycling of bile acids and salts	Reactome	R-MMU-159418	1	30	0.0355021	0.102623	P07724	http://www.reactome.org/cgi-bin/eventbrowser_st_id?ST_ID=R-MMU-159418
Glycosaminoglycan degradation	KEGG PATHWAY	mmu00531	1	31	0.0366268	0.104245	P20060	http://www.genome.jp/kegg-bin/show_pathway?mmu00531/mmu:15212%09red
Vitamin digestion and absorption	KEGG PATHWAY	mmu04977	1	34	0.0399931	0.110429	Q00623	http://www.genome.jp/kegg-bin/show_pathway?mmu04977/mmu:11806%09red
Regulation of Complement cascade	Reactome	R-MMU-977606	1	34	0.0399931	0.110429	P29788	http://www.reactome.org/cgi-bin/eventbrowser_st_id?ST_ID=R-MMU-977606
Intrinsic Pathway of Fibrin Clot Formation	Reactome	R-MMU-140837	1	35	0.0411127	0.111851	P33587	http://www.reactome.org/cgi-bin/eventbrowser_st_id?ST_ID=R-MMU-140837
Regulation of TLR by endogenous ligand	Reactome	R-MMU-5686938	1	36	0.042231	0.113228	P27005	http://www.reactome.org/cgi-bin/eventbrowser_st_id?ST_ID=R-MMU-5686938
Endosomal/Vacuolar pathway	Reactome	R-MMU-1236977	1	37	0.0433481	0.114247	P01887	http://www.reactome.org/cgi-bin/eventbrowser_st_id?ST_ID=R-MMU-1236977
Mucin type O-Glycan biosynthesis	KEGG PATHWAY	mmu00512	1	38	0.0444639	0.114247	Q09324	http://www.genome.jp/kegg-bin/show_pathway?mmu00512/mmu:14537%09red
Transferrin endocytosis and recycling	Reactome	R-MMU-917977	1	38	0.0444639	0.114247	Q921I1	http://www.reactome.org/cgi-bin/eventbrowser_st_id?ST_ID=R-MMU-917977
FAS signaling pathway	PANTHER	P00020	1	42	0.0489145	0.122286	P13020	http://www.pantherdb.org/pathway/pathwayDiagram.jsp?catAccession=P00020
Regulation of Insulin-like Growth Factor (IGF) transport and uptake by Insulin-like Growth Factor Binding Proteins (IGFBPs)	Reactome	R-MMU-381426	1	42	0.0489145	0.122286	P20918	http://www.reactome.org/cgi-bin/eventbrowser_st_id?ST_ID=R-MMU-381426
Keratan sulfate/keratin metabolism	Reactome	R-MMU-1638074	1	46	0.0533449	0.128466	P20060	http://www.reactome.org/cgi-bin/eventbrowser_st_id?ST_ID=R-MMU-1638074
Integrin alphaIIb beta3 signaling	Reactome	R-MMU-354192	1	47	0.0544494	0.128466	P11276	http://www.reactome.org/cgi-bin/eventbrowser_st_id?ST_ID=R-MMU-354192
Apoptotic cleavage of cellular proteins	Reactome	R-MMU-111465	1	47	0.0544494	0.128466	P13020	http://www.reactome.org/cgi-bin/eventbrowser_st_id?ST_ID=R-MMU-111465
Metabolism	Reactome	R-MMU-1430728	6	2382	0.054733	0.128466	P02088|Q60648|P07724|P20060|Q00623|P20918	http://www.reactome.org/cgi-bin/eventbrowser_st_id?ST_ID=R-MMU-1430728
DNA replication	PANTHER	P00017	1	48	0.0555527	0.128466	P84244	http://www.pantherdb.org/pathway/pathwayDiagram.jsp?catAccession=P00017
ER-Phagosome pathway	Reactome	R-MMU-1236974	1	48	0.0555527	0.128466	P01887	http://www.reactome.org/cgi-bin/eventbrowser_st_id?ST_ID=R-MMU-1236974
RHO GTPase Effectors	Reactome	R-MMU-195258	2	329	0.056633	0.129347	Q60605|Q8VDD5	http://www.reactome.org/cgi-bin/eventbrowser_st_id?ST_ID=R-MMU-195258
Transport of vitamins, nucleosides, and related molecules	Reactome	R-MMU-425397	1	51	0.0588549	0.132783	P07724	http://www.reactome.org/cgi-bin/eventbrowser_st_id?ST_ID=R-MMU-425397
Complement cascade	Reactome	R-MMU-166658	1	52	0.0599532	0.132874	P29788	http://www.reactome.org/cgi-bin/eventbrowser_st_id?ST_ID=R-MMU-166658
Proteoglycans in cancer	KEGG PATHWAY	mmu05205	2	343	0.0609225	0.132874	P11276|P29788	http://www.genome.jp/kegg-bin/show_pathway?mmu05205/mmu:22370%09red/mmu:14268%09red
Iron uptake and transport	Reactome	R-MMU-917937	1	53	0.0610502	0.132874	Q921I1	http://www.reactome.org/cgi-bin/eventbrowser_st_id?ST_ID=R-MMU-917937
Platelet Aggregation (Plug Formation)	Reactome	R-MMU-76009	1	56	0.0643339	0.138393	P11276	http://www.reactome.org/cgi-bin/eventbrowser_st_id?ST_ID=R-MMU-76009
Antigen Presentation: Folding, assembly and peptide loading of class I MHC	Reactome	R-MMU-983170	1	59	0.0676064	0.142127	P01887	http://www.reactome.org/cgi-bin/eventbrowser_st_id?ST_ID=R-MMU-983170
O-linked glycosylation of mucins	Reactome	R-MMU-913709	1	59	0.0676064	0.142127	Q09324	http://www.reactome.org/cgi-bin/eventbrowser_st_id?ST_ID=R-MMU-913709
Fat digestion and absorption	KEGG PATHWAY	mmu04975	1	60	0.0686948	0.142792	Q00623	http://www.genome.jp/kegg-bin/show_pathway?mmu04975/mmu:11806%09red
Apoptotic execution phase	Reactome	R-MMU-75153	1	63	0.0719525	0.145758	P13020	http://www.reactome.org/cgi-bin/eventbrowser_st_id?ST_ID=R-MMU-75153
Activation of Matrix Metalloproteinases	Reactome	R-MMU-1592389	1	64	0.0730359	0.145758	P20918	http://www.reactome.org/cgi-bin/eventbrowser_st_id?ST_ID=R-MMU-1592389
Bile acid and bile salt metabolism	Reactome	R-MMU-194068	1	64	0.0730359	0.145758	P07724	http://www.reactome.org/cgi-bin/eventbrowser_st_id?ST_ID=R-MMU-194068
Metabolism of proteins	Reactome	R-MMU-392499	4	1367	0.0732731	0.145758	Q08761|P33587|Q09324|P20918	http://www.reactome.org/cgi-bin/eventbrowser_st_id?ST_ID=R-MMU-392499
Mineral absorption	KEGG PATHWAY	mmu04978	1	65	0.0741182	0.145871	Q921I1	http://www.genome.jp/kegg-bin/show_pathway?mmu04978/mmu:22041%09red
Transmembrane transport of small molecules	Reactome	R-MMU-382551	3	850	0.0760668	0.14813	Q00623|Q921I1|P07724	http://www.reactome.org/cgi-bin/eventbrowser_st_id?ST_ID=R-MMU-382551
Amino sugar and nucleotide sugar metabolism	KEGG PATHWAY	mmu00520	1	68	0.0773575	0.149074	P20060	http://www.genome.jp/kegg-bin/show_pathway?mmu00520/mmu:15212%09red
Chondroitin sulfate/dermatan sulfate metabolism	Reactome	R-MMU-1793185	1	71	0.0805859	0.153695	P20060	http://www.reactome.org/cgi-bin/eventbrowser_st_id?ST_ID=R-MMU-1793185
Staphylococcus aureus infection	KEGG PATHWAY	mmu05150	1	72	0.0816596	0.154153	P20918	http://www.genome.jp/kegg-bin/show_pathway?mmu05150/mmu:18815%09red
Retinoid metabolism and transport	Reactome	R-MMU-975634	1	75	0.0848734	0.158602	Q00623	http://www.reactome.org/cgi-bin/eventbrowser_st_id?ST_ID=R-MMU-975634
Innate Immune System	Reactome	R-MMU-168249	3	915	0.0902055	0.16688	P27005|P01887|P29788	http://www.reactome.org/cgi-bin/eventbrowser_st_id?ST_ID=R-MMU-168249
Collagen biosynthesis and modifying enzymes	Reactome	R-MMU-1650814	1	81	0.0912683	0.167175	P24369	http://www.reactome.org/cgi-bin/eventbrowser_st_id?ST_ID=R-MMU-1650814
O-linked glycosylation	Reactome	R-MMU-5173105	1	82	0.0923299	0.167461	Q09324	http://www.reactome.org/cgi-bin/eventbrowser_st_id?ST_ID=R-MMU-5173105
Metabolism of fat-soluble vitamins	Reactome	R-MMU-6806667	1	86	0.0965643	0.172286	Q00623	http://www.reactome.org/cgi-bin/eventbrowser_st_id?ST_ID=R-MMU-6806667
Post-translational protein modification	Reactome	R-MMU-597592	3	944	0.0968528	0.172286	Q08761|P33587|Q09324	http://www.reactome.org/cgi-bin/eventbrowser_st_id?ST_ID=R-MMU-597592
Malaria	KEGG PATHWAY	mmu05144	1	88	0.0986743	0.173855	P02088	http://www.genome.jp/kegg-bin/show_pathway?mmu05144/mmu:100503605%09red
Cytoskeletal regulation by Rho GTPase	PANTHER	P00016	1	90	0.10078	0.175889	Q8VDD5	http://www.pantherdb.org/pathway/pathwayDiagram.jsp?catAccession=P00016
Signaling by Rho GTPases	Reactome	R-MMU-194315	2	483	0.109134	0.18869	Q60605|Q8VDD5	http://www.reactome.org/cgi-bin/eventbrowser_st_id?ST_ID=R-MMU-194315
Nicotinic acetylcholine receptor signaling pathway	PANTHER	P00044	1	103	0.114348	0.194077	Q8VDD5	http://www.pantherdb.org/pathway/pathwayDiagram.jsp?catAccession=P00044
Translocation of GLUT4 to the plasma membrane	Reactome	R-MMU-1445148	1	103	0.114348	0.194077	Q8VDD5	http://www.reactome.org/cgi-bin/eventbrowser_st_id?ST_ID=R-MMU-1445148
Bacterial invasion of epithelial cells	KEGG PATHWAY	mmu05100	1	108	0.119514	0.199112	P11276	http://www.genome.jp/kegg-bin/show_pathway?mmu05100/mmu:14268%09red
T cell activation	PANTHER	P00053	1	109	0.120543	0.199112	P01887	http://www.pantherdb.org/pathway/pathwayDiagram.jsp?catAccession=P00053
Thyroid hormone synthesis	KEGG PATHWAY	mmu04918	1	109	0.120543	0.199112	A0A0R4J0Z1	http://www.genome.jp/kegg-bin/show_pathway?mmu04918/mmu:12304%09red
ERCC6 (CSB) and EHMT2 (G9a) positively regulate rRNA expression	Reactome	R-MMU-427389	1	112	0.123625	0.202283	P84244	http://www.reactome.org/cgi-bin/eventbrowser_st_id?ST_ID=R-MMU-427389
EPH-Ephrin signaling	Reactome	R-MMU-2682334	1	113	0.12465	0.202283	Q6ZWQ9	http://www.reactome.org/cgi-bin/eventbrowser_st_id?ST_ID=R-MMU-2682334
HATs acetylate histones	Reactome	R-MMU-3214847	1	116	0.127718	0.205459	P84244	http://www.reactome.org/cgi-bin/eventbrowser_st_id?ST_ID=R-MMU-3214847
DNA methylation	Reactome	R-MMU-5334118	1	118	0.129758	0.206782	P84244	http://www.reactome.org/cgi-bin/eventbrowser_st_id?ST_ID=R-MMU-5334118
Collagen formation	Reactome	R-MMU-1474290	1	119	0.130776	0.206782	P24369	http://www.reactome.org/cgi-bin/eventbrowser_st_id?ST_ID=R-MMU-1474290
PI3K-Akt signaling pathway	KEGG PATHWAY	mmu04151	2	546	0.133331	0.209036	P11276|P29788	http://www.genome.jp/kegg-bin/show_pathway?mmu04151/mmu:22370%09red/mmu:14268%09red
Cargo recognition for clathrin-mediated endocytosis	Reactome	R-MMU-8856825	1	123	0.134836	0.209619	Q921I1	http://www.reactome.org/cgi-bin/eventbrowser_st_id?ST_ID=R-MMU-8856825
PPAR signaling pathway	KEGG PATHWAY	mmu03320	1	125	0.136859	0.210992	Q00623	http://www.genome.jp/kegg-bin/show_pathway?mmu03320/mmu:11806%09red
Salivary secretion	KEGG PATHWAY	mmu04970	1	130	0.141898	0.21298	P51437	http://www.genome.jp/kegg-bin/show_pathway?mmu04970/mmu:12796%09red
Antigen processing-Cross presentation	Reactome	R-MMU-1236975	1	130	0.141898	0.21298	P01887	http://www.reactome.org/cgi-bin/eventbrowser_st_id?ST_ID=R-MMU-1236975
Fc gamma R-mediated phagocytosis	KEGG PATHWAY	mmu04666	1	131	0.142902	0.21298	P13020	http://www.genome.jp/kegg-bin/show_pathway?mmu04666/mmu:227753%09red
Apoptosis	Reactome	R-MMU-109581	1	132	0.143905	0.21298	P13020	http://www.reactome.org/cgi-bin/eventbrowser_st_id?ST_ID=R-MMU-109581
ABC-family proteins mediated transport	Reactome	R-MMU-382556	1	132	0.143905	0.21298	Q00623	http://www.reactome.org/cgi-bin/eventbrowser_st_id?ST_ID=R-MMU-382556
Visual phototransduction	Reactome	R-MMU-2187338	1	134	0.145908	0.21423	Q00623	http://www.reactome.org/cgi-bin/eventbrowser_st_id?ST_ID=R-MMU-2187338
Meiotic Recombination	Reactome	R-MMU-912497	1	136	0.147906	0.215454	P84244	http://www.reactome.org/cgi-bin/eventbrowser_st_id?ST_ID=R-MMU-912497
Antigen processing and presentation	KEGG PATHWAY	mmu04612	1	139	0.150895	0.215902	P01887	http://www.genome.jp/kegg-bin/show_pathway?mmu04612/mmu:12010%09red
Small cell lung cancer	KEGG PATHWAY	mmu05222	1	139	0.150895	0.215902	P11276	http://www.genome.jp/kegg-bin/show_pathway?mmu05222/mmu:14268%09red
Programmed Cell Death	Reactome	R-MMU-5357801	1	140	0.151889	0.215902	P13020	http://www.reactome.org/cgi-bin/eventbrowser_st_id?ST_ID=R-MMU-5357801
NoRC negatively regulates rRNA expression	Reactome	R-MMU-573389	1	141	0.152882	0.215902	P84244	http://www.reactome.org/cgi-bin/eventbrowser_st_id?ST_ID=R-MMU-573389
Immunoregulatory interactions between a Lymphoid and a non-Lymphoid cell	Reactome	R-MMU-198933	1	148	0.159801	0.223336	P01887	http://www.reactome.org/cgi-bin/eventbrowser_st_id?ST_ID=R-MMU-198933
Meiotic Synapsis	Reactome	R-MMU-1221633	1	150	0.161768	0.223336	P84244	http://www.reactome.org/cgi-bin/eventbrowser_st_id?ST_ID=R-MMU-1221633
@@Meiotic synapsis	Reactome	R-MMU-1221632	1	150	0.161768	0.223336	P84244	http://www.reactome.org/cgi-bin/eventbrowser_st_id?ST_ID=R-MMU-1221632
Negative epigenetic regulation of rRNA expression	Reactome	R-MMU-5250941	1	154	0.165688	0.227054	P84244	http://www.reactome.org/cgi-bin/eventbrowser_st_id?ST_ID=R-MMU-5250941
Membrane Trafficking	Reactome	R-MMU-199991	2	640	0.171424	0.231635	Q921I1|Q8VDD5	http://www.reactome.org/cgi-bin/eventbrowser_st_id?ST_ID=R-MMU-199991
Factors involved in megakaryocyte development and platelet production	Reactome	R-MMU-983231	1	160	0.171535	0.231635	P02088	http://www.reactome.org/cgi-bin/eventbrowser_st_id?ST_ID=R-MMU-983231
Positive epigenetic regulation of rRNA expression	Reactome	R-MMU-5250913	1	162	0.173475	0.232557	P84244	http://www.reactome.org/cgi-bin/eventbrowser_st_id?ST_ID=R-MMU-5250913
AGE-RAGE signaling pathway in diabetic complications	KEGG PATHWAY	mmu04933	1	167	0.178306	0.233555	P11276	http://www.genome.jp/kegg-bin/show_pathway?mmu04933/mmu:14268%09red
Glycosaminoglycan metabolism	Reactome	R-MMU-1630316	1	167	0.178306	0.233555	P20060	http://www.reactome.org/cgi-bin/eventbrowser_st_id?ST_ID=R-MMU-1630316
Amoebiasis	KEGG PATHWAY	mmu05146	1	168	0.179269	0.233555	P11276	http://www.genome.jp/kegg-bin/show_pathway?mmu05146/mmu:14268%09red
Clathrin-mediated endocytosis	Reactome	R-MMU-8856828	1	168	0.179269	0.233555	Q921I1	http://www.reactome.org/cgi-bin/eventbrowser_st_id?ST_ID=R-MMU-8856828
Activation of HOX genes during differentiation	Reactome	R-MMU-5619507	1	174	0.185024	0.236065	P84244	http://www.reactome.org/cgi-bin/eventbrowser_st_id?ST_ID=R-MMU-5619507
Meiosis	Reactome	R-MMU-1500620	1	174	0.185024	0.236065	P84244	http://www.reactome.org/cgi-bin/eventbrowser_st_id?ST_ID=R-MMU-1500620
Activation of anterior HOX genes in hindbrain development during early embryogenesis	Reactome	R-MMU-5617472	1	174	0.185024	0.236065	P84244	http://www.reactome.org/cgi-bin/eventbrowser_st_id?ST_ID=R-MMU-5617472
HIF-1 signaling pathway	KEGG PATHWAY	mmu04066	1	176	0.186934	0.236868	Q921I1	http://www.genome.jp/kegg-bin/show_pathway?mmu04066/mmu:22041%09red
Leukocyte transendothelial migration	KEGG PATHWAY	mmu04670	1	185	0.195473	0.246004	Q6ZWQ9	http://www.genome.jp/kegg-bin/show_pathway?mmu04670/mmu:67268%09red
Vascular smooth muscle contraction	KEGG PATHWAY	mmu04270	1	194	0.203926	0.254907	Q60605	http://www.genome.jp/kegg-bin/show_pathway?mmu04270/mmu:17904%09red
Toll-Like Receptors Cascades	Reactome	R-MMU-168898	1	201	0.21044	0.261285	P27005	http://www.reactome.org/cgi-bin/eventbrowser_st_id?ST_ID=R-MMU-168898
Platelet activation	KEGG PATHWAY	mmu04611	1	203	0.212292	0.261827	Q6ZWQ9	http://www.genome.jp/kegg-bin/show_pathway?mmu04611/mmu:67268%09red
Systemic lupus erythematosus	KEGG PATHWAY	mmu05322	1	206	0.215062	0.26338	P84244	http://www.genome.jp/kegg-bin/show_pathway?mmu05322/mmu:15081%09red
Epigenetic regulation of gene expression	Reactome	R-MMU-212165	1	208	0.216903	0.26338	P84244	http://www.reactome.org/cgi-bin/eventbrowser_st_id?ST_ID=R-MMU-212165
Metabolism of vitamins and cofactors	Reactome	R-MMU-196854	1	209	0.217823	0.26338	Q00623	http://www.reactome.org/cgi-bin/eventbrowser_st_id?ST_ID=R-MMU-196854
Ribosome	KEGG PATHWAY	mmu03010	1	213	0.221488	0.266074	Q6ZWZ7	http://www.genome.jp/kegg-bin/show_pathway?mmu03010/mmu:319195%09red
Integrin signalling pathway	PANTHER	P00034	1	222	0.229676	0.27413	P11276	http://www.pantherdb.org/pathway/pathwayDiagram.jsp?catAccession=P00034
mRNA Splicing - Major Pathway	Reactome	R-MMU-72163	1	236	0.242247	0.28728	O88569	http://www.reactome.org/cgi-bin/eventbrowser_st_id?ST_ID=R-MMU-72163
Protein processing in endoplasmic reticulum	KEGG PATHWAY	mmu04141	1	241	0.246688	0.290683	A0A0R4J0Z1	http://www.genome.jp/kegg-bin/show_pathway?mmu04141/mmu:12304%09red
mRNA Splicing	Reactome	R-MMU-72172	1	247	0.251984	0.294212	O88569	http://www.reactome.org/cgi-bin/eventbrowser_st_id?ST_ID=R-MMU-72172
Oxytocin signaling pathway	KEGG PATHWAY	mmu04921	1	248	0.252863	0.294212	Q60605	http://www.genome.jp/kegg-bin/show_pathway?mmu04921/mmu:17904%09red
Chromatin organization	Reactome	R-MMU-4839726	1	255	0.25899	0.297597	P84244	http://www.reactome.org/cgi-bin/eventbrowser_st_id?ST_ID=R-MMU-4839726
Chromatin modifying enzymes	Reactome	R-MMU-3247509	1	255	0.25899	0.297597	P84244	http://www.reactome.org/cgi-bin/eventbrowser_st_id?ST_ID=R-MMU-3247509
Influenza A	KEGG PATHWAY	mmu05164	1	265	0.267657	0.305658	P20918	http://www.genome.jp/kegg-bin/show_pathway?mmu05164/mmu:18815%09red
Transcriptional misregulation in cancer	KEGG PATHWAY	mmu05202	1	277	0.277928	0.314475	P84244	http://www.genome.jp/kegg-bin/show_pathway?mmu05202/mmu:15081%09red
Class I MHC mediated antigen processing & presentation	Reactome	R-MMU-983169	1	278	0.278778	0.314475	P01887	http://www.reactome.org/cgi-bin/eventbrowser_st_id?ST_ID=R-MMU-983169
Alcoholism	KEGG PATHWAY	mmu05034	1	285	0.284698	0.319207	P84244	http://www.genome.jp/kegg-bin/show_pathway?mmu05034/mmu:15081%09red
Tuberculosis	KEGG PATHWAY	mmu05152	1	289	0.28806	0.321031	P51437	http://www.genome.jp/kegg-bin/show_pathway?mmu05152/mmu:12796%09red
Processing of Capped Intron-Containing Pre-mRNA	Reactome	R-MMU-72203	1	311	0.306279	0.339291	O88569	http://www.reactome.org/cgi-bin/eventbrowser_st_id?ST_ID=R-MMU-72203
Developmental Biology	Reactome	R-MMU-1266738	2	984	0.319645	0.350346	P84244|Q6ZWQ9	http://www.reactome.org/cgi-bin/eventbrowser_st_id?ST_ID=R-MMU-1266738
Inflammation mediated by chemokine and cytokine signaling pathway	PANTHER	P00031	1	328	0.320046	0.350346	Q8VDD5	http://www.pantherdb.org/pathway/pathwayDiagram.jsp?catAccession=P00031
Mus musculus biological processes	Reactome	R-MMU-5334727	1	348	0.335905	0.365543	P84244	http://www.reactome.org/cgi-bin/eventbrowser_st_id?ST_ID=R-MMU-5334727
SLC-mediated transmembrane transport	Reactome	R-MMU-425407	1	351	0.338252	0.365946	P07724	http://www.reactome.org/cgi-bin/eventbrowser_st_id?ST_ID=R-MMU-425407
Immune System	Reactome	R-MMU-168256	3	1770	0.341432	0.367238	P27005|P01887|P29788	http://www.reactome.org/cgi-bin/eventbrowser_st_id?ST_ID=R-MMU-168256
Signal Transduction	Reactome	R-MMU-162582	5	3332	0.347258	0.371345	Q60605|P11276|Q00623|P20918|Q8VDD5	http://www.reactome.org/cgi-bin/eventbrowser_st_id?ST_ID=R-MMU-162582
Metabolism of carbohydrates	Reactome	R-MMU-71387	1	370	0.352935	0.374717	P20060	http://www.reactome.org/cgi-bin/eventbrowser_st_id?ST_ID=R-MMU-71387
Viral carcinogenesis	KEGG PATHWAY	mmu05203	1	372	0.354462	0.374717	P13020	http://www.genome.jp/kegg-bin/show_pathway?mmu05203/mmu:227753%09red
DAP12 signaling	Reactome	R-MMU-2424491	1	421	0.390804	0.410788	P01887	http://www.reactome.org/cgi-bin/eventbrowser_st_id?ST_ID=R-MMU-2424491
Neuroactive ligand-receptor interaction	KEGG PATHWAY	mmu04080	1	429	0.396546	0.414469	P20918	http://www.genome.jp/kegg-bin/show_pathway?mmu04080/mmu:18815%09red
DAP12 interactions	Reactome	R-MMU-2172127	1	433	0.399397	0.415104	P01887	http://www.reactome.org/cgi-bin/eventbrowser_st_id?ST_ID=R-MMU-2172127
Signaling by PDGF	Reactome	R-MMU-186797	1	456	0.41554	0.429469	P20918	http://www.reactome.org/cgi-bin/eventbrowser_st_id?ST_ID=R-MMU-186797
Axon guidance	Reactome	R-MMU-422475	1	627	0.523061	0.537591	Q6ZWQ9	http://www.reactome.org/cgi-bin/eventbrowser_st_id?ST_ID=R-MMU-422475
Pathways in cancer	KEGG PATHWAY	mmu05200	1	633	0.526462	0.538097	P11276	http://www.genome.jp/kegg-bin/show_pathway?mmu05200/mmu:14268%09red
Gene Expression	Reactome	R-MMU-74160	2	1617	0.570018	0.579414	P84244|O88569	http://www.reactome.org/cgi-bin/eventbrowser_st_id?ST_ID=R-MMU-74160
Adaptive Immune System	Reactome	R-MMU-1280218	1	817	0.620075	0.626852	P01887	http://www.reactome.org/cgi-bin/eventbrowser_st_id?ST_ID=R-MMU-1280218
Cell Cycle	Reactome	R-MMU-1640170	1	827	0.624612	0.627042	P84244	http://www.reactome.org/cgi-bin/eventbrowser_st_id?ST_ID=R-MMU-1640170
Metabolic pathways	KEGG PATHWAY	mmu01100	2	1791	0.627042	0.627042	Q09324|P20060	http://www.genome.jp/kegg-bin/show_pathway?mmu01100/mmu:15212%09red/mmu:14537%09red
