# Supplementary material for: Comparative proteomic analysis of Tibetan pig spermatozoa at high and low altitudes
Source: BMC Genomics. 2019 Jul 10;20:569. doi: 10.1186/s12864-019-5873-0 (PMC6617692; doi:10.1186/s12864-019-5873-0)
Supplement: Supplementary file 4 — Table S4. The PPI relationships and scores. (XLS 37 kb) [file 12864_2019_5873_MOESM4_ESM.xls]

## Sheet: string_interactions
Table S4 The PPI relationships and scores
#node1	node2	node1_string_internal_id	node2_string_internal_id	node1_external_id	node2_external_id	neighborhood_on_chromosome	gene_fusion	phylogenetic_cooccurrence	homology	coexpression	experimentally_determined_interaction	database_annotated	automated_textmining	combined_score
Ndufs6	Ndufa2	2095389	2094199	10090.ENSMUSP00000022097	10090.ENSMUSP00000014438	0	0	0	0	0.78	0.988	0.9	0.31	0.999
Ndufa7	Ndufa2	2100238	2094199	10090.ENSMUSP00000039692	10090.ENSMUSP00000014438	0	0	0	0	0.748	0.988	0.9	0.317	0.999
Hbb-b2	Hba-a1	2109278	2108431	10090.ENSMUSP00000095794	10090.ENSMUSP00000090897	0	0	0	0.904	0.296	0.952	0.8	0.432	0.992
Ndufa7	Ndufs6	2100238	2095389	10090.ENSMUSP00000039692	10090.ENSMUSP00000022097	0	0	0	0	0.698	0.554	0.9	0.124	0.986
Alb	Plg	2098145	2094209	10090.ENSMUSP00000031314	10090.ENSMUSP00000014578	0	0	0	0	0.552	0	0.9	0.698	0.985
Fn1	Plg	2102911	2094209	10090.ENSMUSP00000054499	10090.ENSMUSP00000014578	0	0	0	0	0.054	0.115	0.915	0.783	0.982
Apoa1	Alb	2099179	2098145	10090.ENSMUSP00000034588	10090.ENSMUSP00000031314	0	0	0	0	0.612	0	0.9	0.537	0.98
Fn1	Alb	2102911	2098145	10090.ENSMUSP00000054499	10090.ENSMUSP00000031314	0	0	0	0	0	0	0.9	0.785	0.977
Myl6	Myh9	2113693	2094389	10090.ENSMUSP00000128803	10090.ENSMUSP00000016771	0	0	0	0	0.087	0.554	0.9	0.412	0.972
Pros1	Plg	2095897	2094209	10090.ENSMUSP00000023629	10090.ENSMUSP00000014578	0	0	0	0	0	0.062	0.915	0.649	0.969
Proc	Pros1	2114268	2095897	10090.ENSMUSP00000132226	10090.ENSMUSP00000023629	0	0	0	0.656	0.055	0.111	0.95	0.601	0.964
Myl6	Myl12a	2113693	2096106	10090.ENSMUSP00000128803	10090.ENSMUSP00000024846	0	0	0	0.778	0.117	0.577	0.9	0.172	0.96
Hexb	Gm2a	2095415	2093129	10090.ENSMUSP00000022169	10090.ENSMUSP00000000608	0	0	0	0	0.048	0.107	0.9	0.58	0.959
Myl12a	Myh9	2096106	2094389	10090.ENSMUSP00000024846	10090.ENSMUSP00000016771	0	0	0	0	0.118	0.565	0.8	0.463	0.953
Alb	Pros1	2098145	2095897	10090.ENSMUSP00000031314	10090.ENSMUSP00000023629	0	0	0	0	0.052	0	0.9	0.538	0.952
Fn1	Pros1	2102911	2095897	10090.ENSMUSP00000054499	10090.ENSMUSP00000023629	0	0	0	0	0.094	0	0.9	0.386	0.939
Vtn	Plg	2094427	2094209	10090.ENSMUSP00000017488	10090.ENSMUSP00000014578	0	0	0	0	0.451	0.102	0.204	0.847	0.932
Fn1	Vtn	2102911	2094427	10090.ENSMUSP00000054499	10090.ENSMUSP00000017488	0	0	0	0	0.053	0.073	0	0.848	0.854
Atp5h	Cox6c	2101433	2094202	10090.ENSMUSP00000046256	10090.ENSMUSP00000014457	0	0	0	0	0.827	0	0	0.07	0.832
Trf	Alb	2099371	2098145	10090.ENSMUSP00000035158	10090.ENSMUSP00000031314	0	0	0	0	0.296	0	0	0.768	0.829
B2m	Alb	2110238	2098145	10090.ENSMUSP00000099534	10090.ENSMUSP00000031314	0	0	0	0	0	0.674	0	0.493	0.827
Krt8	Krt19	2095991	2093907	10090.ENSMUSP00000023952	10090.ENSMUSP00000007317	0	0	0	0.788	0.532	0.366	0.36	0.661	0.821
Ndufs6	Cox6c	2095389	2094202	10090.ENSMUSP00000022097	10090.ENSMUSP00000014457	0	0	0	0	0.779	0	0	0	0.779
Alb	Vtn	2098145	2094427	10090.ENSMUSP00000031314	10090.ENSMUSP00000017488	0	0	0	0	0.326	0	0	0.683	0.777
B2m	Trf	2110238	2099371	10090.ENSMUSP00000099534	10090.ENSMUSP00000035158	0	0	0	0	0	0	0.72	0.183	0.761
Apoa1	Plg	2099179	2094209	10090.ENSMUSP00000034588	10090.ENSMUSP00000014578	0	0	0	0	0.554	0.062	0	0.454	0.751
Tpm3-rs7	Gsn	2105661	2097148	10090.ENSMUSP00000072197	10090.ENSMUSP00000028239	0	0	0	0	0.053	0	0.72	0.125	0.747
Tpm3-rs7	Actrt2	2105661	2102196	10090.ENSMUSP00000072197	10090.ENSMUSP00000050377	0	0	0	0	0.077	0.552	0	0.421	0.739
Actl7b	Tpm3-rs7	2108743	2105661	10090.ENSMUSP00000092693	10090.ENSMUSP00000072197	0	0	0	0	0.077	0.552	0	0.421	0.739
Tpm3-rs7	Myh9	2105661	2094389	10090.ENSMUSP00000072197	10090.ENSMUSP00000016771	0	0	0	0	0.207	0.425	0	0.41	0.707
Atp5h	Ndufs6	2101433	2095389	10090.ENSMUSP00000046256	10090.ENSMUSP00000022097	0	0	0	0	0.704	0	0	0	0.704
Atp5h	Ndufa2	2101433	2094199	10090.ENSMUSP00000046256	10090.ENSMUSP00000014438	0	0	0	0	0.677	0	0	0.063	0.685
Actl7b	Gsn	2108743	2097148	10090.ENSMUSP00000092693	10090.ENSMUSP00000028239	0	0	0	0	0.067	0.386	0.233	0.363	0.683
Atp5h	Vdac3	2101433	2093985	10090.ENSMUSP00000046256	10090.ENSMUSP00000009036	0	0	0	0	0.332	0.416	0	0.23	0.673
Cycs	Cox6c	2113054	2094202	10090.ENSMUSP00000124523	10090.ENSMUSP00000014457	0	0	0	0	0.415	0.415	0	0.088	0.661
Actrt2	Gsn	2102196	2097148	10090.ENSMUSP00000050377	10090.ENSMUSP00000028239	0	0	0	0	0.067	0.386	0.233	0.317	0.659
Cox6c	Ndufa2	2094202	2094199	10090.ENSMUSP00000014457	10090.ENSMUSP00000014438	0	0	0	0	0.631	0	0	0.077	0.645
Alb	Krt71	2098145	2095917	10090.ENSMUSP00000031314	10090.ENSMUSP00000023710	0	0	0	0	0	0	0	0.64	0.64
Camp	S100a8	2111602	2104511	10090.ENSMUSP00000107653	10090.ENSMUSP00000064385	0	0	0	0	0.55	0	0	0.21	0.629
Actl7b	Myh9	2108743	2094389	10090.ENSMUSP00000092693	10090.ENSMUSP00000016771	0	0	0	0	0.053	0.378	0	0.407	0.62
Actrt2	Myh9	2102196	2094389	10090.ENSMUSP00000050377	10090.ENSMUSP00000016771	0	0	0	0	0.053	0.378	0	0.407	0.62
Dctn1	Actrt2	2111866	2102196	10090.ENSMUSP00000109552	10090.ENSMUSP00000050377	0	0	0	0	0.055	0.373	0	0.399	0.612
Dctn1	Actl7b	2111866	2108743	10090.ENSMUSP00000109552	10090.ENSMUSP00000092693	0	0	0	0	0.055	0.373	0	0.399	0.612
Myl6	Atp5h	2113693	2101433	10090.ENSMUSP00000128803	10090.ENSMUSP00000046256	0	0	0	0	0.224	0	0	0.509	0.603
Apoa1	Krt71	2099179	2095917	10090.ENSMUSP00000034588	10090.ENSMUSP00000023710	0	0	0	0	0	0	0	0.594	0.594
B2m	Hbb-b2	2110238	2109278	10090.ENSMUSP00000099534	10090.ENSMUSP00000095794	0	0	0	0	0	0.369	0	0.38	0.592
B2m	Hba-a1	2110238	2108431	10090.ENSMUSP00000099534	10090.ENSMUSP00000090897	0	0	0	0	0	0.541	0	0.14	0.588
Lap3	Alb	2100330	2098145	10090.ENSMUSP00000040222	10090.ENSMUSP00000031314	0	0	0	0	0	0	0	0.587	0.587
Fn1	Myh9	2102911	2094389	10090.ENSMUSP00000054499	10090.ENSMUSP00000016771	0	0	0	0	0.107	0.057	0.29	0.389	0.586
Atpif1	Atp5h	2104502	2101433	10090.ENSMUSP00000064282	10090.ENSMUSP00000046256	0	0	0	0	0.375	0	0.36	0	0.583
Mtch2	Ndufa2	2112895	2094199	10090.ENSMUSP00000121851	10090.ENSMUSP00000014438	0	0	0	0	0.051	0.554	0	0.055	0.565
Cycs	Vdac3	2113054	2093985	10090.ENSMUSP00000124523	10090.ENSMUSP00000009036	0	0	0	0	0.234	0.143	0	0.38	0.558
Cycs	Alb	2113054	2098145	10090.ENSMUSP00000124523	10090.ENSMUSP00000031314	0	0	0	0	0	0	0	0.555	0.555
Cycs	Gsn	2113054	2097148	10090.ENSMUSP00000124523	10090.ENSMUSP00000028239	0	0	0	0	0	0	0.528	0.089	0.551
Atp5h	Ndufa7	2101433	2100238	10090.ENSMUSP00000046256	10090.ENSMUSP00000039692	0	0	0	0	0.549	0	0	0	0.549
Myl6	Ak1	2113693	2105065	10090.ENSMUSP00000128803	10090.ENSMUSP00000068479	0	0	0	0	0.053	0	0	0.539	0.545
Cycs	Atp5h	2113054	2101433	10090.ENSMUSP00000124523	10090.ENSMUSP00000046256	0	0	0	0	0.459	0	0	0.129	0.509
Apoa1	Vtn	2099179	2094427	10090.ENSMUSP00000034588	10090.ENSMUSP00000017488	0	0	0	0	0.378	0	0	0.242	0.508
Ak1	Atp5h	2105065	2101433	10090.ENSMUSP00000068479	10090.ENSMUSP00000046256	0	0	0	0	0.086	0.043	0	0.479	0.504
Ccin	Actrt2	2108750	2102196	10090.ENSMUSP00000092725	10090.ENSMUSP00000050377	0	0	0	0	0.133	0.047	0	0.443	0.5
Proc	Plg	2114268	2094209	10090.ENSMUSP00000132226	10090.ENSMUSP00000014578	0	0	0	0.703	0.447	0	0	0.303	0.492
Trf	Apoa1	2099371	2099179	10090.ENSMUSP00000035158	10090.ENSMUSP00000034588	0	0	0	0	0.269	0	0	0.332	0.491
Gsn	Myh9	2097148	2094389	10090.ENSMUSP00000028239	10090.ENSMUSP00000016771	0	0	0	0	0.05	0.055	0	0.468	0.481
Trf	Vtn	2099371	2094427	10090.ENSMUSP00000035158	10090.ENSMUSP00000017488	0	0	0	0	0.391	0	0	0.18	0.48
Alb	Gsn	2098145	2097148	10090.ENSMUSP00000031314	10090.ENSMUSP00000028239	0	0	0	0	0.061	0	0	0.463	0.474
Actrt2	H3f3b	2102196	2094388	10090.ENSMUSP00000050377	10090.ENSMUSP00000016703	0	0	0	0	0.054	0.11	0	0.42	0.469
Ccin	Actl7b	2108750	2108743	10090.ENSMUSP00000092725	10090.ENSMUSP00000092693	0	0	0	0	0.167	0.047	0	0.385	0.469
Actl7b	H3f3b	2108743	2094388	10090.ENSMUSP00000092693	10090.ENSMUSP00000016703	0	0	0	0	0.054	0.11	0	0.42	0.469
Lap3	Plg	2100330	2094209	10090.ENSMUSP00000040222	10090.ENSMUSP00000014578	0	0	0	0	0	0	0	0.452	0.452
Cycs	Actrt2	2113054	2102196	10090.ENSMUSP00000124523	10090.ENSMUSP00000050377	0	0	0	0	0.056	0	0	0.443	0.451
Cycs	Actl7b	2113054	2108743	10090.ENSMUSP00000124523	10090.ENSMUSP00000092693	0	0	0	0	0.056	0	0	0.443	0.451
Ndufa7	Hint2	2100238	2097780	10090.ENSMUSP00000039692	10090.ENSMUSP00000030192	0	0	0	0	0.37	0	0	0.141	0.436
Hbb-b2	Alb	2109278	2098145	10090.ENSMUSP00000095794	10090.ENSMUSP00000031314	0	0	0	0	0.052	0	0	0.423	0.43
Proc	Alb	2114268	2098145	10090.ENSMUSP00000132226	10090.ENSMUSP00000031314	0	0	0	0	0.29	0	0	0.22	0.422
S100a8	Alb	2104511	2098145	10090.ENSMUSP00000064385	10090.ENSMUSP00000031314	0	0	0	0	0	0	0	0.421	0.42
Myl6	Calu	2113693	2098305	10090.ENSMUSP00000128803	10090.ENSMUSP00000031779	0	0	0	0	0.066	0.336	0	0.122	0.408
Alb	Krt8	2098145	2095991	10090.ENSMUSP00000031314	10090.ENSMUSP00000023952	0	0	0	0	0	0	0	0.406	0.406
Hint2	Ndufa2	2097780	2094199	10090.ENSMUSP00000030192	10090.ENSMUSP00000014438	0	0	0	0	0.403	0	0	0.043	0.405
Proc	Vtn	2114268	2094427	10090.ENSMUSP00000132226	10090.ENSMUSP00000017488	0	0	0	0	0.291	0.075	0.09	0.12	0.404
Calu	Alb	2098305	2098145	10090.ENSMUSP00000031779	10090.ENSMUSP00000031314	0	0	0	0	0	0	0	0.404	0.404
Proc	Apoa1	2114268	2099179	10090.ENSMUSP00000132226	10090.ENSMUSP00000034588	0	0	0	0	0.366	0.062	0	0.077	0.403
